# Supplementary material for: Implications of child poverty reduction targets for public health and health inequalities in England: a modelling study between 2024 and 2033
Source: J Epidemiol Community Health. 2024 Aug 6;78(10):632–40. doi: 10.1136/jech-2024-222313 (PMC11420728; doi:10.1136/jech-2024-222313)
Supplement: Supplementary data [file jech-2024-222313supp001.xlsx]

## Sheet: Scenario Construction
	Baseline scenario (15% increase)			Low Ambition scenario (15% reduction)		Med ambition scenario (25% reduction)		High ambition scenario (35% reduction)
Year	Annual change (exponential)	Annual change (logarithmic)	Cumulative change	Annual change	Cumulative change	Annual change	Cumulative change	Annual change	Cumulative change
2020			1		1		1		1
2021	0.00301237	0.0278968	1.0279		1		1		1
2022	0.00362629	0.023174	1.05107		1		1		1
2023	0.00436532	0.0192507	1.07032		1		1		1
2024	0.00525497	0.0159917	1.08631		1		1		1
2025	0.00632592	0.0132843	1.0996		1		1	0.0116604	0.98834
2026	0.00761514	0.0110353	1.11063		1	0.00984799	0.990152	0.0149842	0.973355
2027	0.00916709	0.00916709	1.1198	0.00716746	0.992833	0.0129686	0.977183	0.0192555	0.9541
2028	0.0110353	0.00761514	1.12742	0.00972557	0.983107	0.0170782	0.960105	0.0247442	0.929356
2029	0.0132843	0.00632592	1.13374	0.0131967	0.96991	0.02249	0.937615	0.0317976	0.897558
2030	0.0159917	0.00525497	1.139	0.0179066	0.952004	0.0296167	0.907998	0.0408615	0.856697
2031	0.0192507	0.00436532	1.14336	0.0242976	0.927706	0.0390017	0.868997	0.052509	0.804188
2032	0.023174	0.00362629	1.14699	0.0329695	0.894737	0.0513607	0.817636	0.0674767	0.736711
2033	0.0278968	0.00301237	1.15	0.0447365	0.85	0.0676361	0.75	0.0867109	0.65
Cumulative reduction		0.15			0.15		0.25		0.35
Years		13			7		8		9
Constant		0.00161743			0.0052978		0.00685603		0.0076673

## Sheet: Analysis Data
area_code	area_name	area	year	poverty_rate_rel_bhc_U16	poverty_rate_rel_ahc_U16	CLA_started_U16	pop_U16	mortality	live_births	events_34	pop_34	events_03	pop_03	IMD_tertile	IMD_rank	cp_baseline	cp_low	cp_med	cp_high
E06000001	Hartlepool	North East	2015	19.7381	27.4588	47	17641	3	1080	0	16453	1600	16453	1	21	19.7381	19.7381	19.7381	19.7381
E06000001	Hartlepool	North East	2016	20.3925	29.1069	98	17580	3	1051	1	16614	1873	16614	1	21	20.3925	20.3925	20.3925	20.3925
E06000001	Hartlepool	North East	2017	23.8076	32.7532	125	17696	5	1007	2	16798	1774	16798	1	21	23.8076	23.8076	23.8076	23.8076
E06000001	Hartlepool	North East	2018	26.1554	34.9769	92	17786	2	1032	4	16854	2029	16854	1	21	26.1554	26.1554	26.1554	26.1554
E06000001	Hartlepool	North East	2019	26.2449	36.5786	104	17893	2	938	4	16964	1975	16964	1	21	26.2449	26.2449	26.2449	26.2449
E06000001	Hartlepool	North East	2020	29.4193	37.8161	143	17995	1	931	4	16964	1975	16964	1	21	29.4193	29.4193	29.4193	29.4193
E06000001	Hartlepool	North East	2021	29.4193	37.8161	143	17995	1	931	4	16964	1975	16964	1	21	30.2401	30.2401	30.2401	30.2401
E06000001	Hartlepool	North East	2022	29.4193	37.8161	143	17995	1	931	4	16964	1975	16964	1	21	30.9226	30.9226	30.9226	30.9226
E06000001	Hartlepool	North East	2023	29.4193	37.8161	143	17995	1	931	4	16964	1975	16964	1	21	31.4875	31.4875	31.4875	31.4875
E06000001	Hartlepool	North East	2024	29.4193	37.8161	143	17995	1	931	4	16964	1975	16964	1	21	31.9582	31.4875	31.4875	31.4875
E06000001	Hartlepool	North East	2025	29.4193	37.8161	143	17995	1	931	4	16964	1975	16964	1	21	32.3494	31.4875	31.4875	31.1191
E06000001	Hartlepool	North East	2026	29.4193	37.8161	143	17995	1	931	4	16964	1975	16964	1	21	32.6731	31.4875	31.1789	30.6499
E06000001	Hartlepool	North East	2027	29.4193	37.8161	143	17995	1	931	4	16964	1975	16964	1	21	32.9437	31.2607	30.7695	30.0422
E06000001	Hartlepool	North East	2028	29.4193	37.8161	143	17995	1	931	4	16964	1975	16964	1	21	33.1673	30.9553	30.2311	29.2644
E06000001	Hartlepool	North East	2029	29.4193	37.8161	143	17995	1	931	4	16964	1975	16964	1	21	33.3526	30.5397	29.5226	28.2631
E06000001	Hartlepool	North East	2030	29.4193	37.8161	143	17995	1	931	4	16964	1975	16964	1	21	33.5086	29.9761	28.5906	26.9753
E06000001	Hartlepool	North East	2031	29.4193	37.8161	143	17995	1	931	4	16964	1975	16964	1	21	33.638	29.2109	27.3626	25.3222
E06000001	Hartlepool	North East	2032	29.4193	37.8161	143	17995	1	931	4	16964	1975	16964	1	21	33.7439	28.1718	25.7441	23.1968
E06000001	Hartlepool	North East	2033	29.4193	37.8161	143	17995	1	931	4	16964	1975	16964	1	21	33.8322	26.7643	23.6156	20.4668
E06000002	Middlesbrough	North East	2015	23.7346	29.2026	168	28292	10	1925	13	27005	3583	27005	1	14	23.7346	23.7346	23.7346	23.7346
E06000002	Middlesbrough	North East	2016	25.987	32.0208	162	28622	7	1908	3	27271	4188	27271	1	14	25.987	25.987	25.987	25.987
E06000002	Middlesbrough	North East	2017	31.716	34.4658	242	28875	8	1941	6	27613	3669	27613	1	14	31.716	31.716	31.716	31.716
E06000002	Middlesbrough	North East	2018	33.838	36.5225	155	29130	2	1867	5	27842	3830	27842	1	14	33.838	33.838	33.838	33.838
E06000002	Middlesbrough	North East	2019	35.5686	40.3433	198	29363	4	1754	10	28104	4012	28104	1	14	35.5686	35.5686	35.5686	35.5686
E06000002	Middlesbrough	North East	2020	38.6274	39.4516	277	29725	7	1753	10	28104	4012	28104	1	14	38.6274	38.6274	38.6274	38.6274
E06000002	Middlesbrough	North East	2021	38.6274	39.4516	277	29725	7	1753	10	28104	4012	28104	1	14	39.7051	39.7051	39.7051	39.7051
E06000002	Middlesbrough	North East	2022	38.6274	39.4516	277	29725	7	1753	10	28104	4012	28104	1	14	40.6013	40.6013	40.6013	40.6013
E06000002	Middlesbrough	North East	2023	38.6274	39.4516	277	29725	7	1753	10	28104	4012	28104	1	14	41.3429	41.3429	41.3429	41.3429
E06000002	Middlesbrough	North East	2024	38.6274	39.4516	277	29725	7	1753	10	28104	4012	28104	1	14	41.961	41.3429	41.3429	41.3429
E06000002	Middlesbrough	North East	2025	38.6274	39.4516	277	29725	7	1753	10	28104	4012	28104	1	14	42.4747	41.3429	41.3429	40.8592
E06000002	Middlesbrough	North East	2026	38.6274	39.4516	277	29725	7	1753	10	28104	4012	28104	1	14	42.8996	41.3429	40.9378	40.2432
E06000002	Middlesbrough	North East	2027	38.6274	39.4516	277	29725	7	1753	10	28104	4012	28104	1	14	43.255	41.0453	40.4003	39.4453
E06000002	Middlesbrough	North East	2028	38.6274	39.4516	277	29725	7	1753	10	28104	4012	28104	1	14	43.5486	40.6442	39.6933	38.4241
E06000002	Middlesbrough	North East	2029	38.6274	39.4516	277	29725	7	1753	10	28104	4012	28104	1	14	43.7919	40.0985	38.7631	37.1094
E06000002	Middlesbrough	North East	2030	38.6274	39.4516	277	29725	7	1753	10	28104	4012	28104	1	14	43.9966	39.3585	37.5394	35.4185
E06000002	Middlesbrough	North East	2031	38.6274	39.4516	277	29725	7	1753	10	28104	4012	28104	1	14	44.1666	38.3538	35.927	33.248
E06000002	Middlesbrough	North East	2032	38.6274	39.4516	277	29725	7	1753	10	28104	4012	28104	1	14	44.3056	36.9895	33.802	30.4573
E06000002	Middlesbrough	North East	2033	38.6274	39.4516	277	29725	7	1753	10	28104	4012	28104	1	14	44.4215	35.1415	31.0072	26.8729
E06000003	Redcar and Cleveland	North East	2015	17.2751	26.1824	75	24104	3	1432	5	22689	2590	22689	1	48	17.2751	17.2751	17.2751	17.2751
E06000003	Redcar and Cleveland	North East	2016	18.5626	27.9306	89	24210	7	1431	1	22804	2945	22804	1	48	18.5626	18.5626	18.5626	18.5626
E06000003	Redcar and Cleveland	North East	2017	22.4359	32.7541	112	24229	6	1437	3	23129	2788	23129	1	48	22.4359	22.4359	22.4359	22.4359
E06000003	Redcar and Cleveland	North East	2018	22.5991	34.0657	116	24532	2	1365	3	23375	2968	23375	1	48	22.5991	22.5991	22.5991	22.5991
E06000003	Redcar and Cleveland	North East	2019	22.508	34.2525	107	24769	6	1347	5	23278	2897	23278	1	48	22.508	22.508	22.508	22.508
E06000003	Redcar and Cleveland	North East	2020	26.1503	36.7129	138	24776	1	1163	5	23278	2897	23278	1	48	26.1503	26.1503	26.1503	26.1503
E06000003	Redcar and Cleveland	North East	2021	26.1503	36.7129	138	24776	1	1163	5	23278	2897	23278	1	48	26.8799	26.8799	26.8799	26.8799
E06000003	Redcar and Cleveland	North East	2022	26.1503	36.7129	138	24776	1	1163	5	23278	2897	23278	1	48	27.4866	27.4866	27.4866	27.4866
E06000003	Redcar and Cleveland	North East	2023	26.1503	36.7129	138	24776	1	1163	5	23278	2897	23278	1	48	27.9887	27.9887	27.9887	27.9887
E06000003	Redcar and Cleveland	North East	2024	26.1503	36.7129	138	24776	1	1163	5	23278	2897	23278	1	48	28.4071	27.9887	27.9887	27.9887
E06000003	Redcar and Cleveland	North East	2025	26.1503	36.7129	138	24776	1	1163	5	23278	2897	23278	1	48	28.7549	27.9887	27.9887	27.6612
E06000003	Redcar and Cleveland	North East	2026	26.1503	36.7129	138	24776	1	1163	5	23278	2897	23278	1	48	29.0425	27.9887	27.7144	27.2442
E06000003	Redcar and Cleveland	North East	2027	26.1503	36.7129	138	24776	1	1163	5	23278	2897	23278	1	48	29.2831	27.7872	27.3505	26.704
E06000003	Redcar and Cleveland	North East	2028	26.1503	36.7129	138	24776	1	1163	5	23278	2897	23278	1	48	29.4819	27.5157	26.8719	26.0127
E06000003	Redcar and Cleveland	North East	2029	26.1503	36.7129	138	24776	1	1163	5	23278	2897	23278	1	48	29.6466	27.1462	26.2422	25.1226
E06000003	Redcar and Cleveland	North East	2030	26.1503	36.7129	138	24776	1	1163	5	23278	2897	23278	1	48	29.7852	26.6452	25.4137	23.9779
E06000003	Redcar and Cleveland	North East	2031	26.1503	36.7129	138	24776	1	1163	5	23278	2897	23278	1	48	29.9003	25.9651	24.3222	22.5085
E06000003	Redcar and Cleveland	North East	2032	26.1503	36.7129	138	24776	1	1163	5	23278	2897	23278	1	48	29.9944	25.0415	22.8835	20.6193
E06000003	Redcar and Cleveland	North East	2033	26.1503	36.7129	138	24776	1	1163	5	23278	2897	23278	1	48	30.0729	23.7904	20.9915	18.1926
E06000004	Stockton-on-Tees	North East	2015	16.2799	25.4441	118	37832	10	2274	3	35920	3797	35920	2	76	16.2799	16.2799	16.2799	16.2799
E06000004	Stockton-on-Tees	North East	2016	16.7335	26.4822	113	38169	8	2296	5	36263	4414	36263	2	76	16.7335	16.7335	16.7335	16.7335
E06000004	Stockton-on-Tees	North East	2017	19.7423	31.2352	167	38415	5	2144	4	36728	4289	36728	2	76	19.7423	19.7423	19.7423	19.7423
E06000004	Stockton-on-Tees	North East	2018	20.66	32.7288	146	38819	7	2110	8	36995	4344	36995	2	76	20.66	20.66	20.66	20.66
E06000004	Stockton-on-Tees	North East	2019	20.4223	32.3482	133	39217	11	2089	10	37121	4531	37121	2	76	20.4223	20.4223	20.4223	20.4223
E06000004	Stockton-on-Tees	North East	2020	23.6993	35.2992	200	39440	4	1921	10	37121	4531	37121	2	76	23.6993	23.6993	23.6993	23.6993
E06000004	Stockton-on-Tees	North East	2021	23.6993	35.2992	200	39440	4	1921	10	37121	4531	37121	2	76	24.3605	24.3605	24.3605	24.3605
E06000004	Stockton-on-Tees	North East	2022	23.6993	35.2992	200	39440	4	1921	10	37121	4531	37121	2	76	24.9103	24.9103	24.9103	24.9103
E06000004	Stockton-on-Tees	North East	2023	23.6993	35.2992	200	39440	4	1921	10	37121	4531	37121	2	76	25.3654	25.3654	25.3654	25.3654
E06000004	Stockton-on-Tees	North East	2024	23.6993	35.2992	200	39440	4	1921	10	37121	4531	37121	2	76	25.7445	25.3654	25.3654	25.3654
E06000004	Stockton-on-Tees	North East	2025	23.6993	35.2992	200	39440	4	1921	10	37121	4531	37121	2	76	26.0597	25.3654	25.3654	25.0686
E06000004	Stockton-on-Tees	North East	2026	23.6993	35.2992	200	39440	4	1921	10	37121	4531	37121	2	76	26.3204	25.3654	25.1168	24.6906
E06000004	Stockton-on-Tees	North East	2027	23.6993	35.2992	200	39440	4	1921	10	37121	4531	37121	2	76	26.5385	25.1827	24.787	24.2011
E06000004	Stockton-on-Tees	North East	2028	23.6993	35.2992	200	39440	4	1921	10	37121	4531	37121	2	76	26.7186	24.9367	24.3533	23.5746
E06000004	Stockton-on-Tees	North East	2029	23.6993	35.2992	200	39440	4	1921	10	37121	4531	37121	2	76	26.8679	24.6019	23.7826	22.7679
E06000004	Stockton-on-Tees	North East	2030	23.6993	35.2992	200	39440	4	1921	10	37121	4531	37121	2	76	26.9935	24.1478	23.0317	21.7305
E06000004	Stockton-on-Tees	North East	2031	23.6993	35.2992	200	39440	4	1921	10	37121	4531	37121	2	76	27.0978	23.5314	22.0425	20.3988
E06000004	Stockton-on-Tees	North East	2032	23.6993	35.2992	200	39440	4	1921	10	37121	4531	37121	2	76	27.1831	22.6944	20.7387	18.6867
E06000004	Stockton-on-Tees	North East	2033	23.6993	35.2992	200	39440	4	1921	10	37121	4531	37121	2	76	27.2542	21.5605	19.024	16.4875
E06000005	Darlington	North East	2015	16.9632	25.5964	97	20120	4	1216	6	18905	2230	18905	2	73	16.9632	16.9632	16.9632	16.9632
E06000005	Darlington	North East	2016	17.4019	26.6922	81	20107	4	1154	0	18979	2454	18979	2	73	17.4019	17.4019	17.4019	17.4019
E06000005	Darlington	North East	2017	20.9898	31.4748	104	20105	3	1137	2	18995	2289	18995	2	73	20.9898	20.9898	20.9898	20.9898
E06000005	Darlington	North East	2018	22.4583	33.5981	74	20144	5	1111	3	18977	2292	18977	2	73	22.4583	22.4583	22.4583	22.4583
E06000005	Darlington	North East	2019	21.2884	32.9435	129	20180	5	1027	3	18887	2536	18887	2	73	21.2884	21.2884	21.2884	21.2884
E06000005	Darlington	North East	2020	25.8191	36.1239	104	20175	6	1067	3	18887	2536	18887	2	73	25.8191	25.8191	25.8191	25.8191
E06000005	Darlington	North East	2021	25.8191	36.1239	104	20175	6	1067	3	18887	2536	18887	2	73	26.5394	26.5394	26.5394	26.5394
E06000005	Darlington	North East	2022	25.8191	36.1239	104	20175	6	1067	3	18887	2536	18887	2	73	27.1384	27.1384	27.1384	27.1384
E06000005	Darlington	North East	2023	25.8191	36.1239	104	20175	6	1067	3	18887	2536	18887	2	73	27.6342	27.6342	27.6342	27.6342
E06000005	Darlington	North East	2024	25.8191	36.1239	104	20175	6	1067	3	18887	2536	18887	2	73	28.0473	27.6342	27.6342	27.6342
E06000005	Darlington	North East	2025	25.8191	36.1239	104	20175	6	1067	3	18887	2536	18887	2	73	28.3907	27.6342	27.6342	27.3108
E06000005	Darlington	North East	2026	25.8191	36.1239	104	20175	6	1067	3	18887	2536	18887	2	73	28.6747	27.6342	27.3633	26.8991
E06000005	Darlington	North East	2027	25.8191	36.1239	104	20175	6	1067	3	18887	2536	18887	2	73	28.9122	27.4352	27.0041	26.3658
E06000005	Darlington	North East	2028	25.8191	36.1239	104	20175	6	1067	3	18887	2536	18887	2	73	29.1084	27.1671	26.5316	25.6832
E06000005	Darlington	North East	2029	25.8191	36.1239	104	20175	6	1067	3	18887	2536	18887	2	73	29.2711	26.8024	25.9098	24.8044
E06000005	Darlington	North East	2030	25.8191	36.1239	104	20175	6	1067	3	18887	2536	18887	2	73	29.4079	26.3077	25.0918	23.6742
E06000005	Darlington	North East	2031	25.8191	36.1239	104	20175	6	1067	3	18887	2536	18887	2	73	29.5215	25.6362	24.0141	22.2234
E06000005	Darlington	North East	2032	25.8191	36.1239	104	20175	6	1067	3	18887	2536	18887	2	73	29.6145	24.7243	22.5937	20.3581
E06000005	Darlington	North East	2033	25.8191	36.1239	104	20175	6	1067	3	18887	2536	18887	2	73	29.6919	23.489	20.7256	17.9622
E06000006	Halton	North West	2015	15.9733	28.4341	115	25167	8	1490	0	23705	2413	23705	1	31	15.9733	15.9733	15.9733	15.9733
E06000006	Halton	North West	2016	15.9635	28.4779	74	25195	3	1502	1	23857	2572	23857	1	31	15.9635	15.9635	15.9635	15.9635
E06000006	Halton	North West	2017	17.2884	30.0008	91	25306	6	1481	4	24061	2480	24061	1	31	17.2884	17.2884	17.2884	17.2884
E06000006	Halton	North West	2018	19.0383	31.4033	71	25475	3	1422	0	24312	2438	24312	1	31	19.0383	19.0383	19.0383	19.0383
E06000006	Halton	North West	2019	19.0376	29.3571	59	25728	4	1393	2	24442	2250	24442	1	31	19.0376	19.0376	19.0376	19.0376
E06000006	Halton	North West	2020	19.6375	29.4061	84	25930	5	1256	2	24442	2250	24442	1	31	19.6375	19.6375	19.6375	19.6375
E06000006	Halton	North West	2021	19.6375	29.4061	84	25930	5	1256	2	24442	2250	24442	1	31	20.1854	20.1854	20.1854	20.1854
E06000006	Halton	North West	2022	19.6375	29.4061	84	25930	5	1256	2	24442	2250	24442	1	31	20.641	20.641	20.641	20.641
E06000006	Halton	North West	2023	19.6375	29.4061	84	25930	5	1256	2	24442	2250	24442	1	31	21.018	21.018	21.018	21.018
E06000006	Halton	North West	2024	19.6375	29.4061	84	25930	5	1256	2	24442	2250	24442	1	31	21.3322	21.018	21.018	21.018
E06000006	Halton	North West	2025	19.6375	29.4061	84	25930	5	1256	2	24442	2250	24442	1	31	21.5934	21.018	21.018	20.7721
E06000006	Halton	North West	2026	19.6375	29.4061	84	25930	5	1256	2	24442	2250	24442	1	31	21.8094	21.018	20.812	20.4589
E06000006	Halton	North West	2027	19.6375	29.4061	84	25930	5	1256	2	24442	2250	24442	1	31	21.9901	20.8667	20.5388	20.0533
E06000006	Halton	North West	2028	19.6375	29.4061	84	25930	5	1256	2	24442	2250	24442	1	31	22.1393	20.6628	20.1794	19.5341
E06000006	Halton	North West	2029	19.6375	29.4061	84	25930	5	1256	2	24442	2250	24442	1	31	22.263	20.3854	19.7065	18.8658
E06000006	Halton	North West	2030	19.6375	29.4061	84	25930	5	1256	2	24442	2250	24442	1	31	22.3671	20.0091	19.0843	18.0061
E06000006	Halton	North West	2031	19.6375	29.4061	84	25930	5	1256	2	24442	2250	24442	1	31	22.4535	19.4984	18.2646	16.9027
E06000006	Halton	North West	2032	19.6375	29.4061	84	25930	5	1256	2	24442	2250	24442	1	31	22.5242	18.8048	17.1843	15.484
E06000006	Halton	North West	2033	19.6375	29.4061	84	25930	5	1256	2	24442	2250	24442	1	31	22.5831	17.8653	15.7635	13.6617
E06000007	Warrington	North West	2015	12.1493	24.1693	155	39426	8	2392	1	37018	3030	37018	3	109	12.1493	12.1493	12.1493	12.1493
E06000007	Warrington	North West	2016	12.7789	24.5726	156	39487	9	2295	3	37290	3582	37290	3	109	12.7789	12.7789	12.7789	12.7789
E06000007	Warrington	North West	2017	13.4417	25.8511	142	39623	6	2138	0	37389	3362	37389	3	109	13.4417	13.4417	13.4417	13.4417
E06000007	Warrington	North West	2018	15.073	27.476	129	39813	7	2175	4	37386	3130	37386	3	109	15.073	15.073	15.073	15.073
E06000007	Warrington	North West	2019	15.0236	25.1971	104	39691	11	2100	1	37217	3092	37217	3	109	15.0236	15.0236	15.0236	15.0236
E06000007	Warrington	North West	2020	15.3082	25.3992	101	39639	5	1944	1	37217	3092	37217	3	109	15.3082	15.3082	15.3082	15.3082
E06000007	Warrington	North West	2021	15.3082	25.3992	101	39639	5	1944	1	37217	3092	37217	3	109	15.7353	15.7353	15.7353	15.7353
E06000007	Warrington	North West	2022	15.3082	25.3992	101	39639	5	1944	1	37217	3092	37217	3	109	16.0904	16.0904	16.0904	16.0904
E06000007	Warrington	North West	2023	15.3082	25.3992	101	39639	5	1944	1	37217	3092	37217	3	109	16.3843	16.3843	16.3843	16.3843
E06000007	Warrington	North West	2024	15.3082	25.3992	101	39639	5	1944	1	37217	3092	37217	3	109	16.6292	16.3843	16.3843	16.3843
E06000007	Warrington	North West	2025	15.3082	25.3992	101	39639	5	1944	1	37217	3092	37217	3	109	16.8328	16.3843	16.3843	16.1926
E06000007	Warrington	North West	2026	15.3082	25.3992	101	39639	5	1944	1	37217	3092	37217	3	109	17.0012	16.3843	16.2238	15.9485
E06000007	Warrington	North West	2027	15.3082	25.3992	101	39639	5	1944	1	37217	3092	37217	3	109	17.1421	16.2664	16.0108	15.6323
E06000007	Warrington	North West	2028	15.3082	25.3992	101	39639	5	1944	1	37217	3092	37217	3	109	17.2584	16.1074	15.7306	15.2276
E06000007	Warrington	North West	2029	15.3082	25.3992	101	39639	5	1944	1	37217	3092	37217	3	109	17.3549	15.8912	15.3619	14.7066
E06000007	Warrington	North West	2030	15.3082	25.3992	101	39639	5	1944	1	37217	3092	37217	3	109	17.436	15.5979	14.877	14.0364
E06000007	Warrington	North West	2031	15.3082	25.3992	101	39639	5	1944	1	37217	3092	37217	3	109	17.5033	15.1997	14.238	13.1763
E06000007	Warrington	North West	2032	15.3082	25.3992	101	39639	5	1944	1	37217	3092	37217	3	109	17.5585	14.6591	13.3958	12.0703
E06000007	Warrington	North West	2033	15.3082	25.3992	101	39639	5	1944	1	37217	3092	37217	3	109	17.6044	13.9267	12.2882	10.6498
E06000008	Blackburn with Darwen	North West	2015	29.7278	31.6187	92	34059	4	2112	7	32140	4338	32140	1	12	29.7278	29.7278	29.7278	29.7278
E06000008	Blackburn with Darwen	North West	2016	32.1038	35.6579	161	34186	11	2155	6	32428	4261	32428	1	12	32.1038	32.1038	32.1038	32.1038
E06000008	Blackburn with Darwen	North West	2017	34.1411	34.368	145	34375	12	2007	3	32615	4235	32615	1	12	34.1411	34.1411	34.1411	34.1411
E06000008	Blackburn with Darwen	North West	2018	35.7596	35.2374	136	34662	8	2032	7	32415	4191	32415	1	12	35.7596	35.7596	35.7596	35.7596
E06000008	Blackburn with Darwen	North West	2019	37.1836	37.8621	155	34491	7	1954	15	32572	4281	32572	1	12	37.1836	37.1836	37.1836	37.1836
E06000008	Blackburn with Darwen	North West	2020	36.5426	36.1726	143	34587	10	1891	15	32572	4281	32572	1	12	36.5426	36.5426	36.5426	36.5426
E06000008	Blackburn with Darwen	North West	2021	36.5426	36.1726	143	34587	10	1891	15	32572	4281	32572	1	12	37.5622	37.5622	37.5622	37.5622
E06000008	Blackburn with Darwen	North West	2022	36.5426	36.1726	143	34587	10	1891	15	32572	4281	32572	1	12	38.41	38.41	38.41	38.41
E06000008	Blackburn with Darwen	North West	2023	36.5426	36.1726	143	34587	10	1891	15	32572	4281	32572	1	12	39.1116	39.1116	39.1116	39.1116
E06000008	Blackburn with Darwen	North West	2024	36.5426	36.1726	143	34587	10	1891	15	32572	4281	32572	1	12	39.6963	39.1116	39.1116	39.1116
E06000008	Blackburn with Darwen	North West	2025	36.5426	36.1726	143	34587	10	1891	15	32572	4281	32572	1	12	40.1823	39.1116	39.1116	38.654
E06000008	Blackburn with Darwen	North West	2026	36.5426	36.1726	143	34587	10	1891	15	32572	4281	32572	1	12	40.5842	39.1116	38.7283	38.0712
E06000008	Blackburn with Darwen	North West	2027	36.5426	36.1726	143	34587	10	1891	15	32572	4281	32572	1	12	40.9204	38.83	38.2198	37.3164
E06000008	Blackburn with Darwen	North West	2028	36.5426	36.1726	143	34587	10	1891	15	32572	4281	32572	1	12	41.1982	38.4506	37.551	36.3503
E06000008	Blackburn with Darwen	North West	2029	36.5426	36.1726	143	34587	10	1891	15	32572	4281	32572	1	12	41.4284	37.9343	36.671	35.1066
E06000008	Blackburn with Darwen	North West	2030	36.5426	36.1726	143	34587	10	1891	15	32572	4281	32572	1	12	41.6221	37.2342	35.5133	33.5069
E06000008	Blackburn with Darwen	North West	2031	36.5426	36.1726	143	34587	10	1891	15	32572	4281	32572	1	12	41.7828	36.2838	33.988	31.4535
E06000008	Blackburn with Darwen	North West	2032	36.5426	36.1726	143	34587	10	1891	15	32572	4281	32572	1	12	41.9144	34.9931	31.9776	28.8135
E06000008	Blackburn with Darwen	North West	2033	36.5426	36.1726	143	34587	10	1891	15	32572	4281	32572	1	12	42.024	33.2448	29.3337	25.4225
E06000009	Blackpool	North West	2015	20.7863	32.0688	172	25358	8	1662	3	23799	3487	23799	1	1	20.7863	20.7863	20.7863	20.7863
E06000009	Blackpool	North West	2016	21.8004	33.9765	209	25394	8	1698	0	23963	3469	23963	1	1	21.8004	21.8004	21.8004	21.8004
E06000009	Blackpool	North West	2017	24.0146	35.3743	253	25397	11	1642	6	24232	3262	24232	1	1	24.0146	24.0146	24.0146	24.0146
E06000009	Blackpool	North West	2018	25.2724	35.9494	200	25700	9	1618	3	24506	3611	24506	1	1	25.2724	25.2724	25.2724	25.2724
E06000009	Blackpool	North West	2019	25.6519	34.969	180	25963	8	1570	2	24707	3842	24707	1	1	25.6519	25.6519	25.6519	25.6519
E06000009	Blackpool	North West	2020	24.8637	34.0628	225	26231	7	1473	2	24707	3842	24707	1	1	24.8637	24.8637	24.8637	24.8637
E06000009	Blackpool	North West	2021	24.8637	34.0628	225	26231	7	1473	2	24707	3842	24707	1	1	25.5574	25.5574	25.5574	25.5574
E06000009	Blackpool	North West	2022	24.8637	34.0628	225	26231	7	1473	2	24707	3842	24707	1	1	26.1342	26.1342	26.1342	26.1342
E06000009	Blackpool	North West	2023	24.8637	34.0628	225	26231	7	1473	2	24707	3842	24707	1	1	26.6116	26.6116	26.6116	26.6116
E06000009	Blackpool	North West	2024	24.8637	34.0628	225	26231	7	1473	2	24707	3842	24707	1	1	27.0094	26.6116	26.6116	26.6116
E06000009	Blackpool	North West	2025	24.8637	34.0628	225	26231	7	1473	2	24707	3842	24707	1	1	27.3401	26.6116	26.6116	26.3003
E06000009	Blackpool	North West	2026	24.8637	34.0628	225	26231	7	1473	2	24707	3842	24707	1	1	27.6136	26.6116	26.3508	25.9038
E06000009	Blackpool	North West	2027	24.8637	34.0628	225	26231	7	1473	2	24707	3842	24707	1	1	27.8424	26.42	26.0049	25.3902
E06000009	Blackpool	North West	2028	24.8637	34.0628	225	26231	7	1473	2	24707	3842	24707	1	1	28.0313	26.1619	25.5498	24.7328
E06000009	Blackpool	North West	2029	24.8637	34.0628	225	26231	7	1473	2	24707	3842	24707	1	1	28.188	25.8106	24.9511	23.8866
E06000009	Blackpool	North West	2030	24.8637	34.0628	225	26231	7	1473	2	24707	3842	24707	1	1	28.3198	25.3343	24.1634	22.7982
E06000009	Blackpool	North West	2031	24.8637	34.0628	225	26231	7	1473	2	24707	3842	24707	1	1	28.4292	24.6876	23.1255	21.4011
E06000009	Blackpool	North West	2032	24.8637	34.0628	225	26231	7	1473	2	24707	3842	24707	1	1	28.5187	23.8094	21.7577	19.6048
E06000009	Blackpool	North West	2033	24.8637	34.0628	225	26231	7	1473	2	24707	3842	24707	1	1	28.5933	22.6199	19.9587	17.2976
E06000010	Kingston upon Hull	Yorkshire and the Humber	2015	24.7284	30.2398	214	49425	16	3576	8	47395	3820	47395	1	9	24.7284	24.7284	24.7284	24.7284
E06000010	Kingston upon Hull	Yorkshire and the Humber	2016	26.3885	32.8423	220	49893	11	3550	11	48177	3678	48177	1	9	26.3885	26.3885	26.3885	26.3885
E06000010	Kingston upon Hull	Yorkshire and the Humber	2017	26.5307	33.0162	274	50760	18	3429	6	48737	3669	48737	1	9	26.5307	26.5307	26.5307	26.5307
E06000010	Kingston upon Hull	Yorkshire and the Humber	2018	28.599	33.4801	255	51341	13	3300	5	49298	3515	49298	1	9	28.599	28.599	28.599	28.599
E06000010	Kingston upon Hull	Yorkshire and the Humber	2019	30.1673	35.7739	226	51778	12	3176	13	49414	3730	49414	1	9	30.1673	30.1673	30.1673	30.1673
E06000010	Kingston upon Hull	Yorkshire and the Humber	2020	32.225	36.3732	285	52239	15	3122	13	49414	3730	49414	1	9	32.225	32.225	32.225	32.225
E06000010	Kingston upon Hull	Yorkshire and the Humber	2021	32.225	36.3732	285	52239	15	3122	13	49414	3730	49414	1	9	33.124	33.124	33.124	33.124
E06000010	Kingston upon Hull	Yorkshire and the Humber	2022	32.225	36.3732	285	52239	15	3122	13	49414	3730	49414	1	9	33.8717	33.8717	33.8717	33.8717
E06000010	Kingston upon Hull	Yorkshire and the Humber	2023	32.225	36.3732	285	52239	15	3122	13	49414	3730	49414	1	9	34.4904	34.4904	34.4904	34.4904
E06000010	Kingston upon Hull	Yorkshire and the Humber	2024	32.225	36.3732	285	52239	15	3122	13	49414	3730	49414	1	9	35.006	34.4904	34.4904	34.4904
E06000010	Kingston upon Hull	Yorkshire and the Humber	2025	32.225	36.3732	285	52239	15	3122	13	49414	3730	49414	1	9	35.4346	34.4904	34.4904	34.0868
E06000010	Kingston upon Hull	Yorkshire and the Humber	2026	32.225	36.3732	285	52239	15	3122	13	49414	3730	49414	1	9	35.789	34.4904	34.1524	33.5729
E06000010	Kingston upon Hull	Yorkshire and the Humber	2027	32.225	36.3732	285	52239	15	3122	13	49414	3730	49414	1	9	36.0855	34.2421	33.704	32.9073
E06000010	Kingston upon Hull	Yorkshire and the Humber	2028	32.225	36.3732	285	52239	15	3122	13	49414	3730	49414	1	9	36.3304	33.9075	33.1142	32.0554
E06000010	Kingston upon Hull	Yorkshire and the Humber	2029	32.225	36.3732	285	52239	15	3122	13	49414	3730	49414	1	9	36.5334	33.4522	32.3382	30.9586
E06000010	Kingston upon Hull	Yorkshire and the Humber	2030	32.225	36.3732	285	52239	15	3122	13	49414	3730	49414	1	9	36.7042	32.8348	31.3173	29.5479
E06000010	Kingston upon Hull	Yorkshire and the Humber	2031	32.225	36.3732	285	52239	15	3122	13	49414	3730	49414	1	9	36.846	31.9967	29.9721	27.7372
E06000010	Kingston upon Hull	Yorkshire and the Humber	2032	32.225	36.3732	285	52239	15	3122	13	49414	3730	49414	1	9	36.962	30.8585	28.1993	25.4091
E06000010	Kingston upon Hull	Yorkshire and the Humber	2033	32.225	36.3732	285	52239	15	3122	13	49414	3730	49414	1	9	37.0587	29.3168	25.8678	22.4187
E06000011	East Riding of Yorkshire	Yorkshire and the Humber	2015	13.1377	23.7272	107	55215	7	2895	3	51273	3155	51273	3	124	13.1377	13.1377	13.1377	13.1377
E06000011	East Riding of Yorkshire	Yorkshire and the Humber	2016	13.6948	23.8339	64	54926	6	2869	4	51558	3330	51558	3	124	13.6948	13.6948	13.6948	13.6948
E06000011	East Riding of Yorkshire	Yorkshire and the Humber	2017	13.4183	23.98	101	55171	8	2902	3	51758	3306	51758	3	124	13.4183	13.4183	13.4183	13.4183
E06000011	East Riding of Yorkshire	Yorkshire and the Humber	2018	14.7499	24.8209	98	55268	5	2731	7	52201	3297	52201	3	124	14.7499	14.7499	14.7499	14.7499
E06000011	East Riding of Yorkshire	Yorkshire and the Humber	2019	15.1901	24.5269	97	55694	7	2670	8	52322	3794	52322	3	124	15.1901	15.1901	15.1901	15.1901
E06000011	East Riding of Yorkshire	Yorkshire and the Humber	2020	16.8072	27.027	103	55970	9	2604	8	52322	3794	52322	3	124	16.8072	16.8072	16.8072	16.8072
E06000011	East Riding of Yorkshire	Yorkshire and the Humber	2021	16.8072	27.027	103	55970	9	2604	8	52322	3794	52322	3	124	17.2761	17.2761	17.2761	17.2761
E06000011	East Riding of Yorkshire	Yorkshire and the Humber	2022	16.8072	27.027	103	55970	9	2604	8	52322	3794	52322	3	124	17.6661	17.6661	17.6661	17.6661
E06000011	East Riding of Yorkshire	Yorkshire and the Humber	2023	16.8072	27.027	103	55970	9	2604	8	52322	3794	52322	3	124	17.9888	17.9888	17.9888	17.9888
E06000011	East Riding of Yorkshire	Yorkshire and the Humber	2024	16.8072	27.027	103	55970	9	2604	8	52322	3794	52322	3	124	18.2577	17.9888	17.9888	17.9888
E06000011	East Riding of Yorkshire	Yorkshire and the Humber	2025	16.8072	27.027	103	55970	9	2604	8	52322	3794	52322	3	124	18.4812	17.9888	17.9888	17.7783
E06000011	East Riding of Yorkshire	Yorkshire and the Humber	2026	16.8072	27.027	103	55970	9	2604	8	52322	3794	52322	3	124	18.6661	17.9888	17.8125	17.5103
E06000011	East Riding of Yorkshire	Yorkshire and the Humber	2027	16.8072	27.027	103	55970	9	2604	8	52322	3794	52322	3	124	18.8207	17.8592	17.5786	17.1631
E06000011	East Riding of Yorkshire	Yorkshire and the Humber	2028	16.8072	27.027	103	55970	9	2604	8	52322	3794	52322	3	124	18.9485	17.6848	17.271	16.7188
E06000011	East Riding of Yorkshire	Yorkshire and the Humber	2029	16.8072	27.027	103	55970	9	2604	8	52322	3794	52322	3	124	19.0543	17.4473	16.8663	16.1467
E06000011	East Riding of Yorkshire	Yorkshire and the Humber	2030	16.8072	27.027	103	55970	9	2604	8	52322	3794	52322	3	124	19.1434	17.1253	16.3338	15.411
E06000011	East Riding of Yorkshire	Yorkshire and the Humber	2031	16.8072	27.027	103	55970	9	2604	8	52322	3794	52322	3	124	19.2174	16.6882	15.6322	14.4666
E06000011	East Riding of Yorkshire	Yorkshire and the Humber	2032	16.8072	27.027	103	55970	9	2604	8	52322	3794	52322	3	124	19.2779	16.0945	14.7076	13.2523
E06000011	East Riding of Yorkshire	Yorkshire and the Humber	2033	16.8072	27.027	103	55970	9	2604	8	52322	3794	52322	3	124	19.3283	15.2905	13.4916	11.6927
E06000012	North East Lincolnshire	Yorkshire and the Humber	2015	20.0499	29.4786	156	30439	6	1916	2	28672	1584	28672	2	51	20.0499	20.0499	20.0499	20.0499
E06000012	North East Lincolnshire	Yorkshire and the Humber	2016	20.844	30.4663	195	30450	8	1860	0	28942	1689	28942	2	51	20.844	20.844	20.844	20.844
E06000012	North East Lincolnshire	Yorkshire and the Humber	2017	21.7103	31.2126	143	30603	9	1791	3	29194	1651	29194	2	51	21.7103	21.7103	21.7103	21.7103
E06000012	North East Lincolnshire	Yorkshire and the Humber	2018	22.6103	31.516	148	30924	7	1706	1	29342	1705	29342	2	51	22.6103	22.6103	22.6103	22.6103
E06000012	North East Lincolnshire	Yorkshire and the Humber	2019	24.2187	32.9825	174	31071	5	1668	5	29304	1736	29304	2	51	24.2187	24.2187	24.2187	24.2187
E06000012	North East Lincolnshire	Yorkshire and the Humber	2020	27.4497	35.1313	246	31035	5	1573	5	29304	1736	29304	2	51	27.4497	27.4497	27.4497	27.4497
E06000012	North East Lincolnshire	Yorkshire and the Humber	2021	27.4497	35.1313	246	31035	5	1573	5	29304	1736	29304	2	51	28.2155	28.2155	28.2155	28.2155
E06000012	North East Lincolnshire	Yorkshire and the Humber	2022	27.4497	35.1313	246	31035	5	1573	5	29304	1736	29304	2	51	28.8523	28.8523	28.8523	28.8523
E06000012	North East Lincolnshire	Yorkshire and the Humber	2023	27.4497	35.1313	246	31035	5	1573	5	29304	1736	29304	2	51	29.3794	29.3794	29.3794	29.3794
E06000012	North East Lincolnshire	Yorkshire and the Humber	2024	27.4497	35.1313	246	31035	5	1573	5	29304	1736	29304	2	51	29.8186	29.3794	29.3794	29.3794
E06000012	North East Lincolnshire	Yorkshire and the Humber	2025	27.4497	35.1313	246	31035	5	1573	5	29304	1736	29304	2	51	30.1836	29.3794	29.3794	29.0356
E06000012	North East Lincolnshire	Yorkshire and the Humber	2026	27.4497	35.1313	246	31035	5	1573	5	29304	1736	29304	2	51	30.4856	29.3794	29.0914	28.5979
E06000012	North East Lincolnshire	Yorkshire and the Humber	2027	27.4497	35.1313	246	31035	5	1573	5	29304	1736	29304	2	51	30.7381	29.1678	28.7095	28.0309
E06000012	North East Lincolnshire	Yorkshire and the Humber	2028	27.4497	35.1313	246	31035	5	1573	5	29304	1736	29304	2	51	30.9467	28.8829	28.2071	27.3052
E06000012	North East Lincolnshire	Yorkshire and the Humber	2029	27.4497	35.1313	246	31035	5	1573	5	29304	1736	29304	2	51	31.1197	28.495	27.5461	26.3709
E06000012	North East Lincolnshire	Yorkshire and the Humber	2030	27.4497	35.1313	246	31035	5	1573	5	29304	1736	29304	2	51	31.2652	27.9692	26.6765	25.1693
E06000012	North East Lincolnshire	Yorkshire and the Humber	2031	27.4497	35.1313	246	31035	5	1573	5	29304	1736	29304	2	51	31.3859	27.2552	25.5307	23.6269
E06000012	North East Lincolnshire	Yorkshire and the Humber	2032	27.4497	35.1313	246	31035	5	1573	5	29304	1736	29304	2	51	31.4848	26.2857	24.0206	21.6438
E06000012	North East Lincolnshire	Yorkshire and the Humber	2033	27.4497	35.1313	246	31035	5	1573	5	29304	1736	29304	2	51	31.5671	24.9725	22.0345	19.0966
E06000013	North Lincolnshire	Yorkshire and the Humber	2015	16.7279	27.2596	55	31277	5	1867	0	29525	1946	29525	2	79	16.7279	16.7279	16.7279	16.7279
E06000013	North Lincolnshire	Yorkshire and the Humber	2016	18.1085	28.4398	82	31477	8	1771	2	29683	1991	29683	2	79	18.1085	18.1085	18.1085	18.1085
E06000013	North Lincolnshire	Yorkshire and the Humber	2017	18.572	29.2062	92	31596	6	1667	1	29964	1986	29964	2	79	18.572	18.572	18.572	18.572
E06000013	North Lincolnshire	Yorkshire and the Humber	2018	18.7066	28.7786	69	31791	4	1673	0	30101	2068	30101	2	79	18.7066	18.7066	18.7066	18.7066
E06000013	North Lincolnshire	Yorkshire and the Humber	2019	20.91	30.5044	82	31956	4	1599	1	29991	2442	29991	2	79	20.91	20.91	20.91	20.91
E06000013	North Lincolnshire	Yorkshire and the Humber	2020	23.3819	33.1153	39	31952	4	1558	1	29991	2442	29991	2	79	23.3819	23.3819	23.3819	23.3819
E06000013	North Lincolnshire	Yorkshire and the Humber	2021	23.3819	33.1153	39	31952	4	1558	1	29991	2442	29991	2	79	24.0343	24.0343	24.0343	24.0343
E06000013	North Lincolnshire	Yorkshire and the Humber	2022	23.3819	33.1153	39	31952	4	1558	1	29991	2442	29991	2	79	24.5768	24.5768	24.5768	24.5768
E06000013	North Lincolnshire	Yorkshire and the Humber	2023	23.3819	33.1153	39	31952	4	1558	1	29991	2442	29991	2	79	25.0257	25.0257	25.0257	25.0257
E06000013	North Lincolnshire	Yorkshire and the Humber	2024	23.3819	33.1153	39	31952	4	1558	1	29991	2442	29991	2	79	25.3998	25.0257	25.0257	25.0257
E06000013	North Lincolnshire	Yorkshire and the Humber	2025	23.3819	33.1153	39	31952	4	1558	1	29991	2442	29991	2	79	25.7108	25.0257	25.0257	24.7329
E06000013	North Lincolnshire	Yorkshire and the Humber	2026	23.3819	33.1153	39	31952	4	1558	1	29991	2442	29991	2	79	25.968	25.0257	24.7804	24.36
E06000013	North Lincolnshire	Yorkshire and the Humber	2027	23.3819	33.1153	39	31952	4	1558	1	29991	2442	29991	2	79	26.1831	24.8455	24.4551	23.877
E06000013	North Lincolnshire	Yorkshire and the Humber	2028	23.3819	33.1153	39	31952	4	1558	1	29991	2442	29991	2	79	26.3608	24.6028	24.0272	23.2589
E06000013	North Lincolnshire	Yorkshire and the Humber	2029	23.3819	33.1153	39	31952	4	1558	1	29991	2442	29991	2	79	26.5081	24.2724	23.4641	22.4631
E06000013	North Lincolnshire	Yorkshire and the Humber	2030	23.3819	33.1153	39	31952	4	1558	1	29991	2442	29991	2	79	26.632	23.8245	22.7233	21.4395
E06000013	North Lincolnshire	Yorkshire and the Humber	2031	23.3819	33.1153	39	31952	4	1558	1	29991	2442	29991	2	79	26.7349	23.2163	21.7473	20.1257
E06000013	North Lincolnshire	Yorkshire and the Humber	2032	23.3819	33.1153	39	31952	4	1558	1	29991	2442	29991	2	79	26.8191	22.3905	20.461	18.4364
E06000013	North Lincolnshire	Yorkshire and the Humber	2033	23.3819	33.1153	39	31952	4	1558	1	29991	2442	29991	2	79	26.8892	21.2718	18.7693	16.2667
E06000014	York	Yorkshire and the Humber	2015	11.1252	22.2844	57	32368	7	2022	1	30588	2680	30588	3	143	11.1252	11.1252	11.1252	11.1252
E06000014	York	Yorkshire and the Humber	2016	11.1091	21.202	68	32478	3	1935	2	30749	3137	30749	3	143	11.1091	11.1091	11.1091	11.1091
E06000014	York	Yorkshire and the Humber	2017	11.0243	21.9659	66	32637	7	1858	0	30833	3545	30833	3	143	11.0243	11.0243	11.0243	11.0243
E06000014	York	Yorkshire and the Humber	2018	11.0989	21.2372	54	32688	6	1814	1	30880	3295	30880	3	143	11.0989	11.0989	11.0989	11.0989
E06000014	York	Yorkshire and the Humber	2019	11.8563	21.1013	66	32742	4	1703	4	30858	3485	30858	3	143	11.8563	11.8563	11.8563	11.8563
E06000014	York	Yorkshire and the Humber	2020	12.9791	23.8925	97	32822	4	1686	4	30858	3485	30858	3	143	12.9791	12.9791	12.9791	12.9791
E06000014	York	Yorkshire and the Humber	2021	12.9791	23.8925	97	32822	4	1686	4	30858	3485	30858	3	143	13.3412	13.3412	13.3412	13.3412
E06000014	York	Yorkshire and the Humber	2022	12.9791	23.8925	97	32822	4	1686	4	30858	3485	30858	3	143	13.6423	13.6423	13.6423	13.6423
E06000014	York	Yorkshire and the Humber	2023	12.9791	23.8925	97	32822	4	1686	4	30858	3485	30858	3	143	13.8915	13.8915	13.8915	13.8915
E06000014	York	Yorkshire and the Humber	2024	12.9791	23.8925	97	32822	4	1686	4	30858	3485	30858	3	143	14.0992	13.8915	13.8915	13.8915
E06000014	York	Yorkshire and the Humber	2025	12.9791	23.8925	97	32822	4	1686	4	30858	3485	30858	3	143	14.2718	13.8915	13.8915	13.729
E06000014	York	Yorkshire and the Humber	2026	12.9791	23.8925	97	32822	4	1686	4	30858	3485	30858	3	143	14.4146	13.8915	13.7554	13.522
E06000014	York	Yorkshire and the Humber	2027	12.9791	23.8925	97	32822	4	1686	4	30858	3485	30858	3	143	14.534	13.7915	13.5748	13.2539
E06000014	York	Yorkshire and the Humber	2028	12.9791	23.8925	97	32822	4	1686	4	30858	3485	30858	3	143	14.6326	13.6568	13.3373	12.9108
E06000014	York	Yorkshire and the Humber	2029	12.9791	23.8925	97	32822	4	1686	4	30858	3485	30858	3	143	14.7144	13.4734	13.0247	12.469
E06000014	York	Yorkshire and the Humber	2030	12.9791	23.8925	97	32822	4	1686	4	30858	3485	30858	3	143	14.7832	13.2247	12.6135	11.9009
E06000014	York	Yorkshire and the Humber	2031	12.9791	23.8925	97	32822	4	1686	4	30858	3485	30858	3	143	14.8403	12.8872	12.0717	11.1716
E06000014	York	Yorkshire and the Humber	2032	12.9791	23.8925	97	32822	4	1686	4	30858	3485	30858	3	143	14.887	12.4288	11.3577	10.2339
E06000014	York	Yorkshire and the Humber	2033	12.9791	23.8925	97	32822	4	1686	4	30858	3485	30858	3	143	14.926	11.8078	10.4186	9.02949
E06000015	Derby	East Midlands	2015	21.4368	29.2875	171	52186	17	3387	0	49851	2019	49851	2	64	21.4368	21.4368	21.4368	21.4368
E06000015	Derby	East Midlands	2016	24.9346	33.1646	132	52758	22	3291	1	50430	2223	50430	2	64	24.9346	24.9346	24.9346	24.9346
E06000015	Derby	East Midlands	2017	26.1824	33.6238	174	53364	14	3184	0	50819	1962	50819	2	64	26.1824	26.1824	26.1824	26.1824
E06000015	Derby	East Midlands	2018	24.9404	33.7343	231	53708	14	3171	3	51041	1807	51041	2	64	24.9404	24.9404	24.9404	24.9404
E06000015	Derby	East Midlands	2019	22.1547	31.8189	212	53993	22	3007	2	50844	1891	50844	2	64	22.1547	22.1547	22.1547	22.1547
E06000015	Derby	East Midlands	2020	23.7351	32.857	215	53958	14	2906	2	50844	1891	50844	2	64	23.7351	23.7351	23.7351	23.7351
E06000015	Derby	East Midlands	2021	23.7351	32.857	215	53958	14	2906	2	50844	1891	50844	2	64	24.3973	24.3973	24.3973	24.3973
E06000015	Derby	East Midlands	2022	23.7351	32.857	215	53958	14	2906	2	50844	1891	50844	2	64	24.948	24.948	24.948	24.948
E06000015	Derby	East Midlands	2023	23.7351	32.857	215	53958	14	2906	2	50844	1891	50844	2	64	25.4037	25.4037	25.4037	25.4037
E06000015	Derby	East Midlands	2024	23.7351	32.857	215	53958	14	2906	2	50844	1891	50844	2	64	25.7835	25.4037	25.4037	25.4037
E06000015	Derby	East Midlands	2025	23.7351	32.857	215	53958	14	2906	2	50844	1891	50844	2	64	26.0991	25.4037	25.4037	25.1065
E06000015	Derby	East Midlands	2026	23.7351	32.857	215	53958	14	2906	2	50844	1891	50844	2	64	26.3602	25.4037	25.1548	24.728
E06000015	Derby	East Midlands	2027	23.7351	32.857	215	53958	14	2906	2	50844	1891	50844	2	64	26.5786	25.2208	24.8245	24.2377
E06000015	Derby	East Midlands	2028	23.7351	32.857	215	53958	14	2906	2	50844	1891	50844	2	64	26.759	24.9744	24.3901	23.6102
E06000015	Derby	East Midlands	2029	23.7351	32.857	215	53958	14	2906	2	50844	1891	50844	2	64	26.9085	24.6391	23.8185	22.8024
E06000015	Derby	East Midlands	2030	23.7351	32.857	215	53958	14	2906	2	50844	1891	50844	2	64	27.0343	24.1843	23.0666	21.7634
E06000015	Derby	East Midlands	2031	23.7351	32.857	215	53958	14	2906	2	50844	1891	50844	2	64	27.1387	23.567	22.0758	20.4297
E06000015	Derby	East Midlands	2032	23.7351	32.857	215	53958	14	2906	2	50844	1891	50844	2	64	27.2242	22.7287	20.7701	18.7149
E06000015	Derby	East Midlands	2033	23.7351	32.857	215	53958	14	2906	2	50844	1891	50844	2	64	27.2954	21.5932	19.0528	16.5124
E06000016	Leicester	East Midlands	2015	26.5442	30.0791	192	72479	27	5159	5	69805	3324	69805	1	19	26.5442	26.5442	26.5442	26.5442
E06000016	Leicester	East Midlands	2016	32.4101	32.9941	223	73795	32	5144	4	71215	3291	71215	1	19	32.4101	32.4101	32.4101	32.4101
E06000016	Leicester	East Midlands	2017	34.4822	31.2154	233	75120	31	4917	14	71802	4822	71802	1	19	34.4822	34.4822	34.4822	34.4822
E06000016	Leicester	East Midlands	2018	31.9893	33.2999	218	75766	25	4611	8	72044	4763	72044	1	19	31.9893	31.9893	31.9893	31.9893
E06000016	Leicester	East Midlands	2019	29.0633	36.773	138	76034	26	4617	10	71921	3547	71921	1	19	29.0633	29.0633	29.0633	29.0633
E06000016	Leicester	East Midlands	2020	31.4439	37.9564	190	76053	20	4454	10	71921	3547	71921	1	19	31.4439	31.4439	31.4439	31.4439
E06000016	Leicester	East Midlands	2021	31.4439	37.9564	190	76053	20	4454	10	71921	3547	71921	1	19	32.3211	32.3211	32.3211	32.3211
E06000016	Leicester	East Midlands	2022	31.4439	37.9564	190	76053	20	4454	10	71921	3547	71921	1	19	33.0506	33.0506	33.0506	33.0506
E06000016	Leicester	East Midlands	2023	31.4439	37.9564	190	76053	20	4454	10	71921	3547	71921	1	19	33.6544	33.6544	33.6544	33.6544
E06000016	Leicester	East Midlands	2024	31.4439	37.9564	190	76053	20	4454	10	71921	3547	71921	1	19	34.1575	33.6544	33.6544	33.6544
E06000016	Leicester	East Midlands	2025	31.4439	37.9564	190	76053	20	4454	10	71921	3547	71921	1	19	34.5757	33.6544	33.6544	33.2606
E06000016	Leicester	East Midlands	2026	31.4439	37.9564	190	76053	20	4454	10	71921	3547	71921	1	19	34.9216	33.6544	33.3246	32.7592
E06000016	Leicester	East Midlands	2027	31.4439	37.9564	190	76053	20	4454	10	71921	3547	71921	1	19	35.2108	33.4121	32.887	32.1096
E06000016	Leicester	East Midlands	2028	31.4439	37.9564	190	76053	20	4454	10	71921	3547	71921	1	19	35.4498	33.0856	32.3116	31.2784
E06000016	Leicester	East Midlands	2029	31.4439	37.9564	190	76053	20	4454	10	71921	3547	71921	1	19	35.6479	32.6414	31.5543	30.2082
E06000016	Leicester	East Midlands	2030	31.4439	37.9564	190	76053	20	4454	10	71921	3547	71921	1	19	35.8146	32.039	30.5582	28.8317
E06000016	Leicester	East Midlands	2031	31.4439	37.9564	190	76053	20	4454	10	71921	3547	71921	1	19	35.9529	31.2212	29.2456	27.0648
E06000016	Leicester	East Midlands	2032	31.4439	37.9564	190	76053	20	4454	10	71921	3547	71921	1	19	36.0661	30.1106	27.5158	24.7932
E06000016	Leicester	East Midlands	2033	31.4439	37.9564	190	76053	20	4454	10	71921	3547	71921	1	19	36.1604	28.6062	25.2408	21.8753
E06000017	Rutland	East Midlands	2015	8.19748	16.5641	13	6502	1	340	0	5903	332	5903	3	149	8.19748	8.19748	8.19748	8.19748
E06000017	Rutland	East Midlands	2016	9.59975	18.7701	19	6521	0	336	0	5947	341	5947	3	149	9.59975	9.59975	9.59975	9.59975
E06000017	Rutland	East Midlands	2017	9.97694	19.5696	14	6505	0	335	0	6047	379	6047	3	149	9.97694	9.97694	9.97694	9.97694
E06000017	Rutland	East Midlands	2018	9.2303	17.99	5	6587	1	327	0	6120	344	6120	3	149	9.2303	9.2303	9.2303	9.2303
E06000017	Rutland	East Midlands	2019	7.84871	14.5014	9	6689	1	280	0	6179	381	6179	3	149	7.84871	7.84871	7.84871	7.84871
E06000017	Rutland	East Midlands	2020	9.80624	17.6453	17	6761	1	268	0	6179	381	6179	3	149	9.80624	9.80624	9.80624	9.80624
E06000017	Rutland	East Midlands	2021	9.80624	17.6453	17	6761	1	268	0	6179	381	6179	3	149	10.0798	10.0798	10.0798	10.0798
E06000017	Rutland	East Midlands	2022	9.80624	17.6453	17	6761	1	268	0	6179	381	6179	3	149	10.3073	10.3073	10.3073	10.3073
E06000017	Rutland	East Midlands	2023	9.80624	17.6453	17	6761	1	268	0	6179	381	6179	3	149	10.4956	10.4956	10.4956	10.4956
E06000017	Rutland	East Midlands	2024	9.80624	17.6453	17	6761	1	268	0	6179	381	6179	3	149	10.6525	10.4956	10.4956	10.4956
E06000017	Rutland	East Midlands	2025	9.80624	17.6453	17	6761	1	268	0	6179	381	6179	3	149	10.7829	10.4956	10.4956	10.3728
E06000017	Rutland	East Midlands	2026	9.80624	17.6453	17	6761	1	268	0	6179	381	6179	3	149	10.8908	10.4956	10.3928	10.2164
E06000017	Rutland	East Midlands	2027	9.80624	17.6453	17	6761	1	268	0	6179	381	6179	3	149	10.981	10.4201	10.2563	10.0139
E06000017	Rutland	East Midlands	2028	9.80624	17.6453	17	6761	1	268	0	6179	381	6179	3	149	11.0556	10.3182	10.0768	9.75463
E06000017	Rutland	East Midlands	2029	9.80624	17.6453	17	6761	1	268	0	6179	381	6179	3	149	11.1173	10.1797	9.84069	9.42087
E06000017	Rutland	East Midlands	2030	9.80624	17.6453	17	6761	1	268	0	6179	381	6179	3	149	11.1693	9.99183	9.53002	8.9916
E06000017	Rutland	East Midlands	2031	9.80624	17.6453	17	6761	1	268	0	6179	381	6179	3	149	11.2125	9.73679	9.12069	8.44058
E06000017	Rutland	East Midlands	2032	9.80624	17.6453	17	6761	1	268	0	6179	381	6179	3	149	11.2478	9.39043	8.58122	7.73212
E06000017	Rutland	East Midlands	2033	9.80624	17.6453	17	6761	1	268	0	6179	381	6179	3	149	11.2772	8.92128	7.87172	6.82215
E06000018	Nottingham	East Midlands	2015	24.1789	30.5652	242	58187	23	4304	3	56113	3187	56113	1	10	24.1789	24.1789	24.1789	24.1789
E06000018	Nottingham	East Midlands	2016	29.3025	34.5588	226	59186	16	4295	4	57429	3351	57429	1	10	29.3025	29.3025	29.3025	29.3025
E06000018	Nottingham	East Midlands	2017	31.4478	34.7738	186	60583	16	4178	1	58309	3020	58309	1	10	31.4478	31.4478	31.4478	31.4478
E06000018	Nottingham	East Midlands	2018	30.4382	35.4682	159	61472	23	3841	0	58918	4108	58918	1	10	30.4382	30.4382	30.4382	30.4382
E06000018	Nottingham	East Midlands	2019	25.7016	34.9115	159	62140	21	3782	10	59214	4122	59214	1	10	25.7016	25.7016	25.7016	25.7016
E06000018	Nottingham	East Midlands	2020	27.1541	35.625	201	62532	23	3501	10	59214	4122	59214	1	10	27.1541	27.1541	27.1541	27.1541
E06000018	Nottingham	East Midlands	2021	27.1541	35.625	201	62532	23	3501	10	59214	4122	59214	1	10	27.9117	27.9117	27.9117	27.9117
E06000018	Nottingham	East Midlands	2022	27.1541	35.625	201	62532	23	3501	10	59214	4122	59214	1	10	28.5417	28.5417	28.5417	28.5417
E06000018	Nottingham	East Midlands	2023	27.1541	35.625	201	62532	23	3501	10	59214	4122	59214	1	10	29.063	29.063	29.063	29.063
E06000018	Nottingham	East Midlands	2024	27.1541	35.625	201	62532	23	3501	10	59214	4122	59214	1	10	29.4975	29.063	29.063	29.063
E06000018	Nottingham	East Midlands	2025	27.1541	35.625	201	62532	23	3501	10	59214	4122	59214	1	10	29.8586	29.063	29.063	28.723
E06000018	Nottingham	East Midlands	2026	27.1541	35.625	201	62532	23	3501	10	59214	4122	59214	1	10	30.1573	29.063	28.7782	28.29
E06000018	Nottingham	East Midlands	2027	27.1541	35.625	201	62532	23	3501	10	59214	4122	59214	1	10	30.4072	28.8538	28.4004	27.729
E06000018	Nottingham	East Midlands	2028	27.1541	35.625	201	62532	23	3501	10	59214	4122	59214	1	10	30.6135	28.5719	27.9034	27.0112
E06000018	Nottingham	East Midlands	2029	27.1541	35.625	201	62532	23	3501	10	59214	4122	59214	1	10	30.7846	28.1882	27.2495	26.087
E06000018	Nottingham	East Midlands	2030	27.1541	35.625	201	62532	23	3501	10	59214	4122	59214	1	10	30.9285	27.668	26.3892	24.8983
E06000018	Nottingham	East Midlands	2031	27.1541	35.625	201	62532	23	3501	10	59214	4122	59214	1	10	31.048	26.9618	25.2558	23.3725
E06000018	Nottingham	East Midlands	2032	27.1541	35.625	201	62532	23	3501	10	59214	4122	59214	1	10	31.1457	26.0027	23.7619	21.4107
E06000018	Nottingham	East Midlands	2033	27.1541	35.625	201	62532	23	3501	10	59214	4122	59214	1	10	31.2272	24.7036	21.7973	18.891
E06000019	Herefordshire	West Midlands	2015	13.695	26.9327	104	31705	11	1728	5	29615	2965	29615	2	88	13.695	13.695	13.695	13.695
E06000019	Herefordshire	West Midlands	2016	15.0695	28.4962	95	31713	10	1761	7	29769	2975	29769	2	88	15.0695	15.0695	15.0695	15.0695
E06000019	Herefordshire	West Midlands	2017	15.2817	29.9735	83	31698	5	1737	4	30004	2933	30004	2	88	15.2817	15.2817	15.2817	15.2817
E06000019	Herefordshire	West Midlands	2018	16.2918	30.3784	90	31924	12	1680	11	30345	2658	30345	2	88	16.2918	16.2918	16.2918	16.2918
E06000019	Herefordshire	West Midlands	2019	15.8911	28.0291	78	32213	12	1644	13	30243	3503	30243	2	88	15.8911	15.8911	15.8911	15.8911
E06000019	Herefordshire	West Midlands	2020	17.486	29.3335	91	32243	4	1494	13	30243	3503	30243	2	88	17.486	17.486	17.486	17.486
E06000019	Herefordshire	West Midlands	2021	17.486	29.3335	91	32243	4	1494	13	30243	3503	30243	2	88	17.9738	17.9738	17.9738	17.9738
E06000019	Herefordshire	West Midlands	2022	17.486	29.3335	91	32243	4	1494	13	30243	3503	30243	2	88	18.3795	18.3795	18.3795	18.3795
E06000019	Herefordshire	West Midlands	2023	17.486	29.3335	91	32243	4	1494	13	30243	3503	30243	2	88	18.7152	18.7152	18.7152	18.7152
E06000019	Herefordshire	West Midlands	2024	17.486	29.3335	91	32243	4	1494	13	30243	3503	30243	2	88	18.995	18.7152	18.7152	18.7152
E06000019	Herefordshire	West Midlands	2025	17.486	29.3335	91	32243	4	1494	13	30243	3503	30243	2	88	19.2276	18.7152	18.7152	18.4963
E06000019	Herefordshire	West Midlands	2026	17.486	29.3335	91	32243	4	1494	13	30243	3503	30243	2	88	19.4199	18.7152	18.5318	18.2174
E06000019	Herefordshire	West Midlands	2027	17.486	29.3335	91	32243	4	1494	13	30243	3503	30243	2	88	19.5808	18.5805	18.2885	17.8562
E06000019	Herefordshire	West Midlands	2028	17.486	29.3335	91	32243	4	1494	13	30243	3503	30243	2	88	19.7137	18.3989	17.9685	17.3939
E06000019	Herefordshire	West Midlands	2029	17.486	29.3335	91	32243	4	1494	13	30243	3503	30243	2	88	19.8238	18.1519	17.5474	16.7988
E06000019	Herefordshire	West Midlands	2030	17.486	29.3335	91	32243	4	1494	13	30243	3503	30243	2	88	19.9165	17.8169	16.9934	16.0333
E06000019	Herefordshire	West Midlands	2031	17.486	29.3335	91	32243	4	1494	13	30243	3503	30243	2	88	19.9935	17.3621	16.2635	15.0508
E06000019	Herefordshire	West Midlands	2032	17.486	29.3335	91	32243	4	1494	13	30243	3503	30243	2	88	20.0564	16.7445	15.3016	13.7875
E06000019	Herefordshire	West Midlands	2033	17.486	29.3335	91	32243	4	1494	13	30243	3503	30243	2	88	20.1089	15.9079	14.0364	12.1649
E06000020	Telford and Wrekin	West Midlands	2015	15.0865	28.5475	105	34574	15	2074	1	32806	3152	32806	2	71	15.0865	15.0865	15.0865	15.0865
E06000020	Telford and Wrekin	West Midlands	2016	16.901	30.5698	103	34992	7	2069	1	33252	2931	33252	2	71	16.901	16.901	16.901	16.901
E06000020	Telford and Wrekin	West Midlands	2017	18.1024	33.0687	169	35266	6	2079	3	33899	2473	33899	2	71	18.1024	18.1024	18.1024	18.1024
E06000020	Telford and Wrekin	West Midlands	2018	18.948	33.0874	104	35914	11	2053	2	34537	2350	34537	2	71	18.948	18.948	18.948	18.948
E06000020	Telford and Wrekin	West Midlands	2019	19.0716	31.6428	102	36536	8	2022	0	34969	2480	34969	2	71	19.0716	19.0716	19.0716	19.0716
E06000020	Telford and Wrekin	West Midlands	2020	22.0972	33.7516	101	37059	6	2003	0	34969	2480	34969	2	71	22.0972	22.0972	22.0972	22.0972
E06000020	Telford and Wrekin	West Midlands	2021	22.0972	33.7516	101	37059	6	2003	0	34969	2480	34969	2	71	22.7137	22.7137	22.7137	22.7137
E06000020	Telford and Wrekin	West Midlands	2022	22.0972	33.7516	101	37059	6	2003	0	34969	2480	34969	2	71	23.2264	23.2264	23.2264	23.2264
E06000020	Telford and Wrekin	West Midlands	2023	22.0972	33.7516	101	37059	6	2003	0	34969	2480	34969	2	71	23.6506	23.6506	23.6506	23.6506
E06000020	Telford and Wrekin	West Midlands	2024	22.0972	33.7516	101	37059	6	2003	0	34969	2480	34969	2	71	24.0042	23.6506	23.6506	23.6506
E06000020	Telford and Wrekin	West Midlands	2025	22.0972	33.7516	101	37059	6	2003	0	34969	2480	34969	2	71	24.2981	23.6506	23.6506	23.3739
E06000020	Telford and Wrekin	West Midlands	2026	22.0972	33.7516	101	37059	6	2003	0	34969	2480	34969	2	71	24.5411	23.6506	23.4189	23.0215
E06000020	Telford and Wrekin	West Midlands	2027	22.0972	33.7516	101	37059	6	2003	0	34969	2480	34969	2	71	24.7444	23.4803	23.1114	22.5651
E06000020	Telford and Wrekin	West Midlands	2028	22.0972	33.7516	101	37059	6	2003	0	34969	2480	34969	2	71	24.9124	23.2509	22.707	21.9809
E06000020	Telford and Wrekin	West Midlands	2029	22.0972	33.7516	101	37059	6	2003	0	34969	2480	34969	2	71	25.0516	22.9387	22.1748	21.2288
E06000020	Telford and Wrekin	West Midlands	2030	22.0972	33.7516	101	37059	6	2003	0	34969	2480	34969	2	71	25.1687	22.5154	21.4748	20.2615
E06000020	Telford and Wrekin	West Midlands	2031	22.0972	33.7516	101	37059	6	2003	0	34969	2480	34969	2	71	25.2659	21.9407	20.5524	19.0198
E06000020	Telford and Wrekin	West Midlands	2032	22.0972	33.7516	101	37059	6	2003	0	34969	2480	34969	2	71	25.3455	21.1602	19.3368	17.4234
E06000020	Telford and Wrekin	West Midlands	2033	22.0972	33.7516	101	37059	6	2003	0	34969	2480	34969	2	71	25.4118	20.103	17.738	15.3729
E06000021	Stoke-on-Trent	West Midlands	2015	25.3444	33.0439	262	49873	28	3388	3	47691	6029	47691	1	13	25.3444	25.3444	25.3444	25.3444
E06000021	Stoke-on-Trent	West Midlands	2016	27.9101	36.471	246	50462	20	3500	12	48525	6662	48525	1	13	27.9101	27.9101	27.9101	27.9101
E06000021	Stoke-on-Trent	West Midlands	2017	28.801	37.193	203	51144	24	3293	1	49257	5065	49257	1	13	28.801	28.801	28.801	28.801
E06000021	Stoke-on-Trent	West Midlands	2018	30.8168	37.6926	192	51790	23	3315	5	49581	5600	49581	1	13	30.8168	30.8168	30.8168	30.8168
E06000021	Stoke-on-Trent	West Midlands	2019	30.567	39.0687	234	52295	18	3253	10	49709	5559	49709	1	13	30.567	30.567	30.567	30.567
E06000021	Stoke-on-Trent	West Midlands	2020	34.3589	37.7783	214	52554	12	3104	10	49709	5559	49709	1	13	34.3589	34.3589	34.3589	34.3589
E06000021	Stoke-on-Trent	West Midlands	2021	34.3589	37.7783	214	52554	12	3104	10	49709	5559	49709	1	13	35.3176	35.3176	35.3176	35.3176
E06000021	Stoke-on-Trent	West Midlands	2022	34.3589	37.7783	214	52554	12	3104	10	49709	5559	49709	1	13	36.1147	36.1147	36.1147	36.1147
E06000021	Stoke-on-Trent	West Midlands	2023	34.3589	37.7783	214	52554	12	3104	10	49709	5559	49709	1	13	36.7744	36.7744	36.7744	36.7744
E06000021	Stoke-on-Trent	West Midlands	2024	34.3589	37.7783	214	52554	12	3104	10	49709	5559	49709	1	13	37.3241	36.7744	36.7744	36.7744
E06000021	Stoke-on-Trent	West Midlands	2025	34.3589	37.7783	214	52554	12	3104	10	49709	5559	49709	1	13	37.7811	36.7744	36.7744	36.3441
E06000021	Stoke-on-Trent	West Midlands	2026	34.3589	37.7783	214	52554	12	3104	10	49709	5559	49709	1	13	38.159	36.7744	36.414	35.7962
E06000021	Stoke-on-Trent	West Midlands	2027	34.3589	37.7783	214	52554	12	3104	10	49709	5559	49709	1	13	38.4751	36.5096	35.9359	35.0864
E06000021	Stoke-on-Trent	West Midlands	2028	34.3589	37.7783	214	52554	12	3104	10	49709	5559	49709	1	13	38.7363	36.1529	35.3071	34.1781
E06000021	Stoke-on-Trent	West Midlands	2029	34.3589	37.7783	214	52554	12	3104	10	49709	5559	49709	1	13	38.9527	35.6675	34.4797	33.0087
E06000021	Stoke-on-Trent	West Midlands	2030	34.3589	37.7783	214	52554	12	3104	10	49709	5559	49709	1	13	39.1348	35.0092	33.3911	31.5046
E06000021	Stoke-on-Trent	West Midlands	2031	34.3589	37.7783	214	52554	12	3104	10	49709	5559	49709	1	13	39.286	34.1156	31.9569	29.574
E06000021	Stoke-on-Trent	West Midlands	2032	34.3589	37.7783	214	52554	12	3104	10	49709	5559	49709	1	13	39.4097	32.902	30.0667	27.0917
E06000021	Stoke-on-Trent	West Midlands	2033	34.3589	37.7783	214	52554	12	3104	10	49709	5559	49709	1	13	39.5128	31.2582	27.5808	23.9033
E06000022	Bath and North East Somerset	South West	2015	10.5176	21.4182	47	30292	7	1805	1	28706	2219	28706	3	141	10.5176	10.5176	10.5176	10.5176
E06000022	Bath and North East Somerset	South West	2016	10.0783	20.0294	53	30660	1	1794	3	29202	2449	29202	3	141	10.0783	10.0783	10.0783	10.0783
E06000022	Bath and North East Somerset	South West	2017	9.15012	19.9076	64	31169	2	1704	0	29614	2329	29614	3	141	9.15012	9.15012	9.15012	9.15012
E06000022	Bath and North East Somerset	South West	2018	9.52079	20.1245	54	31489	3	1677	2	30074	2510	30074	3	141	9.52079	9.52079	9.52079	9.52079
E06000022	Bath and North East Somerset	South West	2019	9.5931	19.7951	83	32023	4	1680	1	30420	2632	30420	3	141	9.5931	9.5931	9.5931	9.5931
E06000022	Bath and North East Somerset	South West	2020	9.6476	20.204	68	32350	3	1689	1	30420	2632	30420	3	141	9.6476	9.6476	9.6476	9.6476
E06000022	Bath and North East Somerset	South West	2021	9.6476	20.204	68	32350	3	1689	1	30420	2632	30420	3	141	9.91677	9.91677	9.91677	9.91677
E06000022	Bath and North East Somerset	South West	2022	9.6476	20.204	68	32350	3	1689	1	30420	2632	30420	3	141	10.1406	10.1406	10.1406	10.1406
E06000022	Bath and North East Somerset	South West	2023	9.6476	20.204	68	32350	3	1689	1	30420	2632	30420	3	141	10.3258	10.3258	10.3258	10.3258
E06000022	Bath and North East Somerset	South West	2024	9.6476	20.204	68	32350	3	1689	1	30420	2632	30420	3	141	10.4802	10.3258	10.3258	10.3258
E06000022	Bath and North East Somerset	South West	2025	9.6476	20.204	68	32350	3	1689	1	30420	2632	30420	3	141	10.6085	10.3258	10.3258	10.205
E06000022	Bath and North East Somerset	South West	2026	9.6476	20.204	68	32350	3	1689	1	30420	2632	30420	3	141	10.7146	10.3258	10.2246	10.0512
E06000022	Bath and North East Somerset	South West	2027	9.6476	20.204	68	32350	3	1689	1	30420	2632	30420	3	141	10.8034	10.2515	10.0904	9.85188
E06000022	Bath and North East Somerset	South West	2028	9.6476	20.204	68	32350	3	1689	1	30420	2632	30420	3	141	10.8767	10.1513	9.91383	9.59683
E06000022	Bath and North East Somerset	South West	2029	9.6476	20.204	68	32350	3	1689	1	30420	2632	30420	3	141	10.9375	10.015	9.6815	9.26847
E06000022	Bath and North East Somerset	South West	2030	9.6476	20.204	68	32350	3	1689	1	30420	2632	30420	3	141	10.9886	9.83019	9.37585	8.84614
E06000022	Bath and North East Somerset	South West	2031	9.6476	20.204	68	32350	3	1689	1	30420	2632	30420	3	141	11.0311	9.57927	8.97315	8.30403
E06000022	Bath and North East Somerset	South West	2032	9.6476	20.204	68	32350	3	1689	1	30420	2632	30420	3	141	11.0658	9.23852	8.4424	7.60704
E06000022	Bath and North East Somerset	South West	2033	9.6476	20.204	68	32350	3	1689	1	30420	2632	30420	3	141	11.0947	8.77696	7.74437	6.71179
E06000023	Bristol	South West	2015	17.7776	30.0308	250	82885	20	6261	5	79424	4631	79424	2	59	17.7776	17.7776	17.7776	17.7776
E06000023	Bristol	South West	2016	17.5158	30.1803	267	83793	23	6403	5	80669	5002	80669	2	59	17.5158	17.5158	17.5158	17.5158
E06000023	Bristol	South West	2017	15.72	30.194	256	84828	13	5959	2	81280	4611	81280	2	59	15.72	15.72	15.72	15.72
E06000023	Bristol	South West	2018	16.3238	30.6656	193	85366	17	5817	3	81429	4849	81429	2	59	16.3238	16.3238	16.3238	16.3238
E06000023	Bristol	South West	2019	16.7968	31.3141	179	85677	10	5553	6	81351	5107	81351	2	59	16.7968	16.7968	16.7968	16.7968
E06000023	Bristol	South West	2020	17.9488	33.5731	179	85783	13	5268	6	81351	5107	81351	2	59	17.9488	17.9488	17.9488	17.9488
E06000023	Bristol	South West	2021	17.9488	33.5731	179	85783	13	5268	6	81351	5107	81351	2	59	18.4495	18.4495	18.4495	18.4495
E06000023	Bristol	South West	2022	17.9488	33.5731	179	85783	13	5268	6	81351	5107	81351	2	59	18.866	18.866	18.866	18.866
E06000023	Bristol	South West	2023	17.9488	33.5731	179	85783	13	5268	6	81351	5107	81351	2	59	19.2106	19.2106	19.2106	19.2106
E06000023	Bristol	South West	2024	17.9488	33.5731	179	85783	13	5268	6	81351	5107	81351	2	59	19.4978	19.2106	19.2106	19.2106
E06000023	Bristol	South West	2025	17.9488	33.5731	179	85783	13	5268	6	81351	5107	81351	2	59	19.7365	19.2106	19.2106	18.9858
E06000023	Bristol	South West	2026	17.9488	33.5731	179	85783	13	5268	6	81351	5107	81351	2	59	19.9339	19.2106	19.0223	18.6996
E06000023	Bristol	South West	2027	17.9488	33.5731	179	85783	13	5268	6	81351	5107	81351	2	59	20.099	19.0723	18.7726	18.3288
E06000023	Bristol	South West	2028	17.9488	33.5731	179	85783	13	5268	6	81351	5107	81351	2	59	20.2355	18.8859	18.4441	17.8543
E06000023	Bristol	South West	2029	17.9488	33.5731	179	85783	13	5268	6	81351	5107	81351	2	59	20.3485	18.6323	18.0118	17.2434
E06000023	Bristol	South West	2030	17.9488	33.5731	179	85783	13	5268	6	81351	5107	81351	2	59	20.4437	18.2885	17.4432	16.4577
E06000023	Bristol	South West	2031	17.9488	33.5731	179	85783	13	5268	6	81351	5107	81351	2	59	20.5226	17.8217	16.694	15.4491
E06000023	Bristol	South West	2032	17.9488	33.5731	179	85783	13	5268	6	81351	5107	81351	2	59	20.5872	17.1877	15.7066	14.1524
E06000023	Bristol	South West	2033	17.9488	33.5731	179	85783	13	5268	6	81351	5107	81351	2	59	20.6411	16.329	14.4079	12.4869
E06000024	North Somerset	South West	2015	12.2371	22.7014	99	37795	8	2232	2	35582	1926	35582	3	128	12.2371	12.2371	12.2371	12.2371
E06000024	North Somerset	South West	2016	11.899	22.1287	98	37919	4	2188	0	36003	2242	36003	3	128	11.899	11.899	11.899	11.899
E06000024	North Somerset	South West	2017	10.9267	21.409	87	38255	3	2060	4	36327	2030	36327	3	128	10.9267	10.9267	10.9267	10.9267
E06000024	North Somerset	South West	2018	11.2664	21.7006	83	38575	5	2070	0	36577	2021	36577	3	128	11.2664	11.2664	11.2664	11.2664
E06000024	North Somerset	South West	2019	11.1726	21.7765	75	38863	6	2024	2	36720	2001	36720	3	128	11.1726	11.1726	11.1726	11.1726
E06000024	North Somerset	South West	2020	11.3295	21.749	63	39119	3	1907	2	36720	2001	36720	3	128	11.3295	11.3295	11.3295	11.3295
E06000024	North Somerset	South West	2021	11.3295	21.749	63	39119	3	1907	2	36720	2001	36720	3	128	11.6456	11.6456	11.6456	11.6456
E06000024	North Somerset	South West	2022	11.3295	21.749	63	39119	3	1907	2	36720	2001	36720	3	128	11.9085	11.9085	11.9085	11.9085
E06000024	North Somerset	South West	2023	11.3295	21.749	63	39119	3	1907	2	36720	2001	36720	3	128	12.126	12.126	12.126	12.126
E06000024	North Somerset	South West	2024	11.3295	21.749	63	39119	3	1907	2	36720	2001	36720	3	128	12.3073	12.126	12.126	12.126
E06000024	North Somerset	South West	2025	11.3295	21.749	63	39119	3	1907	2	36720	2001	36720	3	128	12.458	12.126	12.126	11.9841
E06000024	North Somerset	South West	2026	11.3295	21.749	63	39119	3	1907	2	36720	2001	36720	3	128	12.5826	12.126	12.0072	11.8034
E06000024	North Somerset	South West	2027	11.3295	21.749	63	39119	3	1907	2	36720	2001	36720	3	128	12.6868	12.0387	11.8495	11.5694
E06000024	North Somerset	South West	2028	11.3295	21.749	63	39119	3	1907	2	36720	2001	36720	3	128	12.7729	11.9211	11.6422	11.2699
E06000024	North Somerset	South West	2029	11.3295	21.749	63	39119	3	1907	2	36720	2001	36720	3	128	12.8443	11.761	11.3693	10.8843
E06000024	North Somerset	South West	2030	11.3295	21.749	63	39119	3	1907	2	36720	2001	36720	3	128	12.9043	11.544	11.0104	10.3883
E06000024	North Somerset	South West	2031	11.3295	21.749	63	39119	3	1907	2	36720	2001	36720	3	128	12.9542	11.2493	10.5375	9.75173
E06000024	North Somerset	South West	2032	11.3295	21.749	63	39119	3	1907	2	36720	2001	36720	3	128	12.995	10.8491	9.91422	8.93322
E06000024	North Somerset	South West	2033	11.3295	21.749	63	39119	3	1907	2	36720	2001	36720	3	128	13.029	10.3071	9.0945	7.8819
E06000025	South Gloucestershire	South West	2015	10.9865	21.5514	65	50289	9	3160	0	47976	2303	47976	3	139	10.9865	10.9865	10.9865	10.9865
E06000025	South Gloucestershire	South West	2016	10.3784	20.1882	72	51010	9	3091	0	48490	2439	48490	3	139	10.3784	10.3784	10.3784	10.3784
E06000025	South Gloucestershire	South West	2017	9.6277	20.2725	72	51518	13	3189	4	49249	2431	49249	3	139	9.6277	9.6277	9.6277	9.6277
E06000025	South Gloucestershire	South West	2018	9.37122	19.3933	71	52085	9	3195	1	50036	2724	50036	3	139	9.37122	9.37122	9.37122	9.37122
E06000025	South Gloucestershire	South West	2019	9.55762	19.5646	74	52963	8	3068	3	50439	3001	50439	3	139	9.55762	9.55762	9.55762	9.55762
E06000025	South Gloucestershire	South West	2020	10.2913	21.0258	91	53482	11	3000	3	50439	3001	50439	3	139	10.2913	10.2913	10.2913	10.2913
E06000025	South Gloucestershire	South West	2021	10.2913	21.0258	91	53482	11	3000	3	50439	3001	50439	3	139	10.5784	10.5784	10.5784	10.5784
E06000025	South Gloucestershire	South West	2022	10.2913	21.0258	91	53482	11	3000	3	50439	3001	50439	3	139	10.8172	10.8172	10.8172	10.8172
E06000025	South Gloucestershire	South West	2023	10.2913	21.0258	91	53482	11	3000	3	50439	3001	50439	3	139	11.0148	11.0148	11.0148	11.0148
E06000025	South Gloucestershire	South West	2024	10.2913	21.0258	91	53482	11	3000	3	50439	3001	50439	3	139	11.1795	11.0148	11.0148	11.0148
E06000025	South Gloucestershire	South West	2025	10.2913	21.0258	91	53482	11	3000	3	50439	3001	50439	3	139	11.3163	11.0148	11.0148	10.8859
E06000025	South Gloucestershire	South West	2026	10.2913	21.0258	91	53482	11	3000	3	50439	3001	50439	3	139	11.4295	11.0148	10.9068	10.7218
E06000025	South Gloucestershire	South West	2027	10.2913	21.0258	91	53482	11	3000	3	50439	3001	50439	3	139	11.5242	10.9355	10.7637	10.5092
E06000025	South Gloucestershire	South West	2028	10.2913	21.0258	91	53482	11	3000	3	50439	3001	50439	3	139	11.6024	10.8286	10.5753	10.2371
E06000025	South Gloucestershire	South West	2029	10.2913	21.0258	91	53482	11	3000	3	50439	3001	50439	3	139	11.6673	10.6832	10.3275	9.88688
E06000025	South Gloucestershire	South West	2030	10.2913	21.0258	91	53482	11	3000	3	50439	3001	50439	3	139	11.7218	10.4861	10.0014	9.43637
E06000025	South Gloucestershire	South West	2031	10.2913	21.0258	91	53482	11	3000	3	50439	3001	50439	3	139	11.7671	10.2184	9.57185	8.8581
E06000025	South Gloucestershire	South West	2032	10.2913	21.0258	91	53482	11	3000	3	50439	3001	50439	3	139	11.8041	9.85493	9.00569	8.1146
E06000025	South Gloucestershire	South West	2033	10.2913	21.0258	91	53482	11	3000	3	50439	3001	50439	3	139	11.835	9.36257	8.26109	7.15961
E06000026	Plymouth	South West	2015	18.5719	29.009	158	45865	7	3157	3	43543	4368	43543	2	52	18.5719	18.5719	18.5719	18.5719
E06000026	Plymouth	South West	2016	18.1197	29.2959	161	46259	8	2910	3	44194	4920	44194	2	52	18.1197	18.1197	18.1197	18.1197
E06000026	Plymouth	South West	2017	15.7889	27.6873	140	46729	13	2833	7	44591	5130	44591	2	52	15.7889	15.7889	15.7889	15.7889
E06000026	Plymouth	South West	2018	16.0144	27.7653	179	47120	8	2752	2	44852	5176	44852	2	52	16.0144	16.0144	16.0144	16.0144
E06000026	Plymouth	South West	2019	16.5272	29.3089	139	47443	10	2682	7	45068	5043	45068	2	52	16.5272	16.5272	16.5272	16.5272
E06000026	Plymouth	South West	2020	17.2651	29.7093	128	47709	7	2495	7	45068	5043	45068	2	52	17.2651	17.2651	17.2651	17.2651
E06000026	Plymouth	South West	2021	17.2651	29.7093	128	47709	7	2495	7	45068	5043	45068	2	52	17.7468	17.7468	17.7468	17.7468
E06000026	Plymouth	South West	2022	17.2651	29.7093	128	47709	7	2495	7	45068	5043	45068	2	52	18.1473	18.1473	18.1473	18.1473
E06000026	Plymouth	South West	2023	17.2651	29.7093	128	47709	7	2495	7	45068	5043	45068	2	52	18.4788	18.4788	18.4788	18.4788
E06000026	Plymouth	South West	2024	17.2651	29.7093	128	47709	7	2495	7	45068	5043	45068	2	52	18.7551	18.4788	18.4788	18.4788
E06000026	Plymouth	South West	2025	17.2651	29.7093	128	47709	7	2495	7	45068	5043	45068	2	52	18.9847	18.4788	18.4788	18.2626
E06000026	Plymouth	South West	2026	17.2651	29.7093	128	47709	7	2495	7	45068	5043	45068	2	52	19.1746	18.4788	18.2977	17.9873
E06000026	Plymouth	South West	2027	17.2651	29.7093	128	47709	7	2495	7	45068	5043	45068	2	52	19.3334	18.3458	18.0575	17.6306
E06000026	Plymouth	South West	2028	17.2651	29.7093	128	47709	7	2495	7	45068	5043	45068	2	52	19.4647	18.1665	17.7415	17.1742
E06000026	Plymouth	South West	2029	17.2651	29.7093	128	47709	7	2495	7	45068	5043	45068	2	52	19.5734	17.9226	17.3257	16.5866
E06000026	Plymouth	South West	2030	17.2651	29.7093	128	47709	7	2495	7	45068	5043	45068	2	52	19.6649	17.5918	16.7788	15.8308
E06000026	Plymouth	South West	2031	17.2651	29.7093	128	47709	7	2495	7	45068	5043	45068	2	52	19.7409	17.1428	16.0581	14.8607
E06000026	Plymouth	South West	2032	17.2651	29.7093	128	47709	7	2495	7	45068	5043	45068	2	52	19.8031	16.533	15.1083	13.6133
E06000026	Plymouth	South West	2033	17.2651	29.7093	128	47709	7	2495	7	45068	5043	45068	2	52	19.8548	15.707	13.8591	12.0112
E06000027	Torbay	South West	2015	18.2095	28.7738	115	22027	6	1379	1	20788	1749	20788	1	38	18.2095	18.2095	18.2095	18.2095
E06000027	Torbay	South West	2016	17.9988	29.1684	90	22257	3	1313	4	21161	1868	21161	1	38	17.9988	17.9988	17.9988	17.9988
E06000027	Torbay	South West	2017	16.3945	28.3579	102	22410	3	1338	2	21355	1827	21355	1	38	16.3945	16.3945	16.3945	16.3945
E06000027	Torbay	South West	2018	16.6182	28.448	129	22680	6	1220	2	21451	1649	21451	1	38	16.6182	16.6182	16.6182	16.6182
E06000027	Torbay	South West	2019	16.6944	29.4409	121	22822	5	1219	2	21489	1602	21489	1	38	16.6944	16.6944	16.6944	16.6944
E06000027	Torbay	South West	2020	17.5683	29.9278	119	22865	1	1074	2	21489	1602	21489	1	38	17.5683	17.5683	17.5683	17.5683
E06000027	Torbay	South West	2021	17.5683	29.9278	119	22865	1	1074	2	21489	1602	21489	1	38	18.0585	18.0585	18.0585	18.0585
E06000027	Torbay	South West	2022	17.5683	29.9278	119	22865	1	1074	2	21489	1602	21489	1	38	18.4661	18.4661	18.4661	18.4661
E06000027	Torbay	South West	2023	17.5683	29.9278	119	22865	1	1074	2	21489	1602	21489	1	38	18.8034	18.8034	18.8034	18.8034
E06000027	Torbay	South West	2024	17.5683	29.9278	119	22865	1	1074	2	21489	1602	21489	1	38	19.0845	18.8034	18.8034	18.8034
E06000027	Torbay	South West	2025	17.5683	29.9278	119	22865	1	1074	2	21489	1602	21489	1	38	19.3181	18.8034	18.8034	18.5834
E06000027	Torbay	South West	2026	17.5683	29.9278	119	22865	1	1074	2	21489	1602	21489	1	38	19.5114	18.8034	18.6191	18.3032
E06000027	Torbay	South West	2027	17.5683	29.9278	119	22865	1	1074	2	21489	1602	21489	1	38	19.673	18.668	18.3747	17.9403
E06000027	Torbay	South West	2028	17.5683	29.9278	119	22865	1	1074	2	21489	1602	21489	1	38	19.8065	18.4856	18.0531	17.4759
E06000027	Torbay	South West	2029	17.5683	29.9278	119	22865	1	1074	2	21489	1602	21489	1	38	19.9172	18.2374	17.6301	16.8779
E06000027	Torbay	South West	2030	17.5683	29.9278	119	22865	1	1074	2	21489	1602	21489	1	38	20.0103	17.9008	17.0735	16.1089
E06000027	Torbay	South West	2031	17.5683	29.9278	119	22865	1	1074	2	21489	1602	21489	1	38	20.0876	17.4439	16.3401	15.1217
E06000027	Torbay	South West	2032	17.5683	29.9278	119	22865	1	1074	2	21489	1602	21489	1	38	20.1509	16.8234	15.3737	13.8525
E06000027	Torbay	South West	2033	17.5683	29.9278	119	22865	1	1074	2	21489	1602	21489	1	38	20.2036	15.9829	14.1025	12.2222
E06000030	Swindon	South West	2015	14.4757	25.5155	111	43452	10	2845	2	41464	3031	41464	3	106	14.4757	14.4757	14.4757	14.4757
E06000030	Swindon	South West	2016	14.0003	25.0439	162	43899	11	2846	1	41970	3320	41970	3	106	14.0003	14.0003	14.0003	14.0003
E06000030	Swindon	South West	2017	11.8672	23.2706	164	44408	8	2839	3	42617	3316	42617	3	106	11.8672	11.8672	11.8672	11.8672
E06000030	Swindon	South West	2018	13.1404	24.797	150	44953	3	2591	0	42949	3522	42949	3	106	13.1404	13.1404	13.1404	13.1404
E06000030	Swindon	South West	2019	13.3746	25.2979	118	45407	12	2632	3	43064	3796	43064	3	106	13.3746	13.3746	13.3746	13.3746
E06000030	Swindon	South West	2020	13.8189	25.8723	96	45539	5	2517	3	43064	3796	43064	3	106	13.8189	13.8189	13.8189	13.8189
E06000030	Swindon	South West	2021	13.8189	25.8723	96	45539	5	2517	3	43064	3796	43064	3	106	14.2045	14.2045	14.2045	14.2045
E06000030	Swindon	South West	2022	13.8189	25.8723	96	45539	5	2517	3	43064	3796	43064	3	106	14.5251	14.5251	14.5251	14.5251
E06000030	Swindon	South West	2023	13.8189	25.8723	96	45539	5	2517	3	43064	3796	43064	3	106	14.7904	14.7904	14.7904	14.7904
E06000030	Swindon	South West	2024	13.8189	25.8723	96	45539	5	2517	3	43064	3796	43064	3	106	15.0115	14.7904	14.7904	14.7904
E06000030	Swindon	South West	2025	13.8189	25.8723	96	45539	5	2517	3	43064	3796	43064	3	106	15.1953	14.7904	14.7904	14.6173
E06000030	Swindon	South West	2026	13.8189	25.8723	96	45539	5	2517	3	43064	3796	43064	3	106	15.3473	14.7904	14.6454	14.397
E06000030	Swindon	South West	2027	13.8189	25.8723	96	45539	5	2517	3	43064	3796	43064	3	106	15.4744	14.6839	14.4532	14.1115
E06000030	Swindon	South West	2028	13.8189	25.8723	96	45539	5	2517	3	43064	3796	43064	3	106	15.5795	14.5404	14.2003	13.7462
E06000030	Swindon	South West	2029	13.8189	25.8723	96	45539	5	2517	3	43064	3796	43064	3	106	15.6665	14.3452	13.8675	13.2759
E06000030	Swindon	South West	2030	13.8189	25.8723	96	45539	5	2517	3	43064	3796	43064	3	106	15.7398	14.0805	13.4297	12.6709
E06000030	Swindon	South West	2031	13.8189	25.8723	96	45539	5	2517	3	43064	3796	43064	3	106	15.8006	13.721	12.8529	11.8944
E06000030	Swindon	South West	2032	13.8189	25.8723	96	45539	5	2517	3	43064	3796	43064	3	106	15.8503	13.233	12.0926	10.8961
E06000030	Swindon	South West	2033	13.8189	25.8723	96	45539	5	2517	3	43064	3796	43064	3	106	15.8918	12.5718	11.0928	9.61376
E06000031	Peterborough	East of England	2015	22.9179	31.9997	118	41941	7	3166	5	40804	3807	40804	1	42	22.9179	22.9179	22.9179	22.9179
E06000031	Peterborough	East of England	2016	24.9397	34.2306	165	43096	19	3077	5	42133	3947	42133	1	42	24.9397	24.9397	24.9397	24.9397
E06000031	Peterborough	East of England	2017	24.7757	35.4438	128	44366	11	3071	5	43203	3996	43203	1	42	24.7757	24.7757	24.7757	24.7757
E06000031	Peterborough	East of England	2018	27.2327	35.9789	132	45460	15	2848	9	44458	4323	44458	1	42	27.2327	27.2327	27.2327	27.2327
E06000031	Peterborough	East of England	2019	27.3041	39.6816	135	46601	12	2782	3	44979	4575	44979	1	42	27.3041	27.3041	27.3041	27.3041
E06000031	Peterborough	East of England	2020	26.6287	36.2499	120	47385	6	2714	3	44979	4575	44979	1	42	26.6287	26.6287	26.6287	26.6287
E06000031	Peterborough	East of England	2021	26.6287	36.2499	120	47385	6	2714	3	44979	4575	44979	1	42	27.3716	27.3716	27.3716	27.3716
E06000031	Peterborough	East of England	2022	26.6287	36.2499	120	47385	6	2714	3	44979	4575	44979	1	42	27.9894	27.9894	27.9894	27.9894
E06000031	Peterborough	East of England	2023	26.6287	36.2499	120	47385	6	2714	3	44979	4575	44979	1	42	28.5007	28.5007	28.5007	28.5007
E06000031	Peterborough	East of England	2024	26.6287	36.2499	120	47385	6	2714	3	44979	4575	44979	1	42	28.9267	28.5007	28.5007	28.5007
E06000031	Peterborough	East of England	2025	26.6287	36.2499	120	47385	6	2714	3	44979	4575	44979	1	42	29.2809	28.5007	28.5007	28.1672
E06000031	Peterborough	East of England	2026	26.6287	36.2499	120	47385	6	2714	3	44979	4575	44979	1	42	29.5738	28.5007	28.2214	27.7426
E06000031	Peterborough	East of England	2027	26.6287	36.2499	120	47385	6	2714	3	44979	4575	44979	1	42	29.8188	28.2955	27.8509	27.1925
E06000031	Peterborough	East of England	2028	26.6287	36.2499	120	47385	6	2714	3	44979	4575	44979	1	42	30.0212	28.019	27.3635	26.4885
E06000031	Peterborough	East of England	2029	26.6287	36.2499	120	47385	6	2714	3	44979	4575	44979	1	42	30.1889	27.6428	26.7222	25.5822
E06000031	Peterborough	East of England	2030	26.6287	36.2499	120	47385	6	2714	3	44979	4575	44979	1	42	30.3301	27.1326	25.8786	24.4165
E06000031	Peterborough	East of England	2031	26.6287	36.2499	120	47385	6	2714	3	44979	4575	44979	1	42	30.4472	26.4401	24.7671	22.9202
E06000031	Peterborough	East of England	2032	26.6287	36.2499	120	47385	6	2714	3	44979	4575	44979	1	42	30.5431	25.4996	23.3022	20.9964
E06000031	Peterborough	East of England	2033	26.6287	36.2499	120	47385	6	2714	3	44979	4575	44979	1	42	30.623	24.2256	21.3755	18.5254
E06000032	Luton	East of England	2015	24.4175	34.1249	162	49272	19	3551	7	47982	5619	47982	1	41	24.4175	24.4175	24.4175	24.4175
E06000032	Luton	East of England	2016	26.9168	36.508	121	50578	19	3608	8	48966	6427	48966	1	41	26.9168	26.9168	26.9168	26.9168
E06000032	Luton	East of England	2017	27.0974	39.2782	130	51540	18	3431	7	49194	6708	49194	1	41	27.0974	27.0974	27.0974	27.0974
E06000032	Luton	East of England	2018	28.9949	38.8321	165	51854	15	3239	13	49420	6604	49420	1	41	28.9949	28.9949	28.9949	28.9949
E06000032	Luton	East of England	2019	28.9129	42.0744	142	52122	19	3256	13	49498	6797	49498	1	41	28.9129	28.9129	28.9129	28.9129
E06000032	Luton	East of England	2020	28.983	39.3697	96	52134	16	3283	13	49498	6797	49498	1	41	28.983	28.983	28.983	28.983
E06000032	Luton	East of England	2021	28.983	39.3697	96	52134	16	3283	13	49498	6797	49498	1	41	29.7916	29.7916	29.7916	29.7916
E06000032	Luton	East of England	2022	28.983	39.3697	96	52134	16	3283	13	49498	6797	49498	1	41	30.464	30.464	30.464	30.464
E06000032	Luton	East of England	2023	28.983	39.3697	96	52134	16	3283	13	49498	6797	49498	1	41	31.0205	31.0205	31.0205	31.0205
E06000032	Luton	East of England	2024	28.983	39.3697	96	52134	16	3283	13	49498	6797	49498	1	41	31.4842	31.0205	31.0205	31.0205
E06000032	Luton	East of England	2025	28.983	39.3697	96	52134	16	3283	13	49498	6797	49498	1	41	31.8697	31.0205	31.0205	30.6576
E06000032	Luton	East of England	2026	28.983	39.3697	96	52134	16	3283	13	49498	6797	49498	1	41	32.1885	31.0205	30.7165	30.1954
E06000032	Luton	East of England	2027	28.983	39.3697	96	52134	16	3283	13	49498	6797	49498	1	41	32.4552	30.7972	30.3132	29.5967
E06000032	Luton	East of England	2028	28.983	39.3697	96	52134	16	3283	13	49498	6797	49498	1	41	32.6754	30.4963	29.7828	28.8305
E06000032	Luton	East of England	2029	28.983	39.3697	96	52134	16	3283	13	49498	6797	49498	1	41	32.858	30.0868	29.0848	27.844
E06000032	Luton	East of England	2030	28.983	39.3697	96	52134	16	3283	13	49498	6797	49498	1	41	33.0116	29.5315	28.1666	26.5753
E06000032	Luton	East of England	2031	28.983	39.3697	96	52134	16	3283	13	49498	6797	49498	1	41	33.1392	28.7777	26.9568	24.9467
E06000032	Luton	East of England	2032	28.983	39.3697	96	52134	16	3283	13	49498	6797	49498	1	41	33.2435	27.7541	25.3624	22.8528
E06000032	Luton	East of England	2033	28.983	39.3697	96	52134	16	3283	13	49498	6797	49498	1	41	33.3305	26.3674	23.2654	20.1633
E06000033	Southend-on-Sea	East of England	2015	13.7818	26.1946	80	33965	10	2230	2	32074	1300	32267	2	83	13.7818	13.7818	13.7818	13.7818
E06000033	Southend-on-Sea	East of England	2016	15.2822	27.5074	120	34249	7	2259	1	32542	1275	32740	2	83	15.2822	15.2822	15.2822	15.2822
E06000033	Southend-on-Sea	East of England	2017	15.2414	28.9357	133	34708	5	2218	1	33006	1230	33200	2	83	15.2414	15.2414	15.2414	15.2414
E06000033	Southend-on-Sea	East of England	2018	16.3312	29.3141	88	35123	7	2059	1	33537	1305	33736	2	83	16.3312	16.3312	16.3312	16.3312
E06000033	Southend-on-Sea	East of England	2019	16.0174	29.4892	91	35630	7	2044	1	33749	1174	33954	2	83	16.0174	16.0174	16.0174	16.0174
E06000033	Southend-on-Sea	East of England	2020	15.7912	27.43	92	35906	4	1935	1	33749	1174	33954	2	83	15.7912	15.7912	15.7912	15.7912
E06000033	Southend-on-Sea	East of England	2021	15.7912	27.43	92	35906	4	1935	1	33749	1174	33954	2	83	16.2318	16.2318	16.2318	16.2318
E06000033	Southend-on-Sea	East of England	2022	15.7912	27.43	92	35906	4	1935	1	33749	1174	33954	2	83	16.5982	16.5982	16.5982	16.5982
E06000033	Southend-on-Sea	East of England	2023	15.7912	27.43	92	35906	4	1935	1	33749	1174	33954	2	83	16.9014	16.9014	16.9014	16.9014
E06000033	Southend-on-Sea	East of England	2024	15.7912	27.43	92	35906	4	1935	1	33749	1174	33954	2	83	17.154	16.9014	16.9014	16.9014
E06000033	Southend-on-Sea	East of England	2025	15.7912	27.43	92	35906	4	1935	1	33749	1174	33954	2	83	17.364	16.9014	16.9014	16.7036
E06000033	Southend-on-Sea	East of England	2026	15.7912	27.43	92	35906	4	1935	1	33749	1174	33954	2	83	17.5377	16.9014	16.7357	16.4518
E06000033	Southend-on-Sea	East of England	2027	15.7912	27.43	92	35906	4	1935	1	33749	1174	33954	2	83	17.683	16.7797	16.516	16.1256
E06000033	Southend-on-Sea	East of England	2028	15.7912	27.43	92	35906	4	1935	1	33749	1174	33954	2	83	17.803	16.6157	16.227	15.7081
E06000033	Southend-on-Sea	East of England	2029	15.7912	27.43	92	35906	4	1935	1	33749	1174	33954	2	83	17.9025	16.3926	15.8467	15.1707
E06000033	Southend-on-Sea	East of England	2030	15.7912	27.43	92	35906	4	1935	1	33749	1174	33954	2	83	17.9862	16.0901	15.3464	14.4794
E06000033	Southend-on-Sea	East of England	2031	15.7912	27.43	92	35906	4	1935	1	33749	1174	33954	2	83	18.0557	15.6794	14.6873	13.5921
E06000033	Southend-on-Sea	East of England	2032	15.7912	27.43	92	35906	4	1935	1	33749	1174	33954	2	83	18.1125	15.1216	13.8185	12.4512
E06000033	Southend-on-Sea	East of England	2033	15.7912	27.43	92	35906	4	1935	1	33749	1174	33954	2	83	18.1599	14.3662	12.676	10.9859
E06000034	Thurrock	East of England	2015	15.1891	28.4747	81	36039	6	2466	2	34960	1169	34960	2	77	15.1891	15.1891	15.1891	15.1891
E06000034	Thurrock	East of England	2016	16.1285	28.9821	128	36947	5	2495	1	36008	1197	36008	2	77	16.1285	16.1285	16.1285	16.1285
E06000034	Thurrock	East of England	2017	16.0971	30.8285	137	37926	10	2480	4	36953	1342	36953	2	77	16.0971	16.0971	16.0971	16.0971
E06000034	Thurrock	East of England	2018	17.2993	31.0446	125	38886	11	2416	1	37855	1316	37855	2	77	17.2993	17.2993	17.2993	17.2993
E06000034	Thurrock	East of England	2019	16.6261	30.8663	102	39859	16	2445	1	38534	1407	38534	2	77	16.6261	16.6261	16.6261	16.6261
E06000034	Thurrock	East of England	2020	16.8552	29.4487	147	40664	6	2288	1	38534	1407	38534	2	77	16.8552	16.8552	16.8552	16.8552
E06000034	Thurrock	East of England	2021	16.8552	29.4487	147	40664	6	2288	1	38534	1407	38534	2	77	17.3255	17.3255	17.3255	17.3255
E06000034	Thurrock	East of England	2022	16.8552	29.4487	147	40664	6	2288	1	38534	1407	38534	2	77	17.7165	17.7165	17.7165	17.7165
E06000034	Thurrock	East of England	2023	16.8552	29.4487	147	40664	6	2288	1	38534	1407	38534	2	77	18.0401	18.0401	18.0401	18.0401
E06000034	Thurrock	East of England	2024	16.8552	29.4487	147	40664	6	2288	1	38534	1407	38534	2	77	18.3098	18.0401	18.0401	18.0401
E06000034	Thurrock	East of England	2025	16.8552	29.4487	147	40664	6	2288	1	38534	1407	38534	2	77	18.534	18.0401	18.0401	17.8291
E06000034	Thurrock	East of England	2026	16.8552	29.4487	147	40664	6	2288	1	38534	1407	38534	2	77	18.7194	18.0401	17.8633	17.5603
E06000034	Thurrock	East of England	2027	16.8552	29.4487	147	40664	6	2288	1	38534	1407	38534	2	77	18.8745	17.9102	17.6288	17.2121
E06000034	Thurrock	East of England	2028	16.8552	29.4487	147	40664	6	2288	1	38534	1407	38534	2	77	19.0026	17.7352	17.3203	16.7665
E06000034	Thurrock	East of England	2029	16.8552	29.4487	147	40664	6	2288	1	38534	1407	38534	2	77	19.1087	17.4971	16.9144	16.1928
E06000034	Thurrock	East of England	2030	16.8552	29.4487	147	40664	6	2288	1	38534	1407	38534	2	77	19.1981	17.1742	16.3804	15.455
E06000034	Thurrock	East of England	2031	16.8552	29.4487	147	40664	6	2288	1	38534	1407	38534	2	77	19.2722	16.7358	15.6769	14.5079
E06000034	Thurrock	East of England	2032	16.8552	29.4487	147	40664	6	2288	1	38534	1407	38534	2	77	19.3329	16.1405	14.7496	13.2902
E06000034	Thurrock	East of England	2033	16.8552	29.4487	147	40664	6	2288	1	38534	1407	38534	2	77	19.3835	15.3341	13.5301	11.7261
E06000035	Medway	South East	2015	14.3608	29.9158	225	55352	13	3603	7	52623	5076	52623	2	70	14.3608	14.3608	14.3608	14.3608
E06000035	Medway	South East	2016	14.7876	30.2681	185	55993	13	3654	16	53425	5328	53425	2	70	14.7876	14.7876	14.7876	14.7876
E06000035	Medway	South East	2017	17.1318	31.4004	128	56614	18	3602	3	54088	5220	54088	2	70	17.1318	17.1318	17.1318	17.1318
E06000035	Medway	South East	2018	17.805	31.1212	152	57276	5	3474	6	54638	5083	54638	2	70	17.805	17.805	17.805	17.805
E06000035	Medway	South East	2019	18.3432	31.8493	140	57907	14	3331	3	55073	5044	55073	2	70	18.3432	18.3432	18.3432	18.3432
E06000035	Medway	South East	2020	18.2341	30.081	155	58429	11	3222	3	55073	5044	55073	2	70	18.2341	18.2341	18.2341	18.2341
E06000035	Medway	South East	2021	18.2341	30.081	155	58429	11	3222	3	55073	5044	55073	2	70	18.7428	18.7428	18.7428	18.7428
E06000035	Medway	South East	2022	18.2341	30.081	155	58429	11	3222	3	55073	5044	55073	2	70	19.1659	19.1659	19.1659	19.1659
E06000035	Medway	South East	2023	18.2341	30.081	155	58429	11	3222	3	55073	5044	55073	2	70	19.516	19.516	19.516	19.516
E06000035	Medway	South East	2024	18.2341	30.081	155	58429	11	3222	3	55073	5044	55073	2	70	19.8077	19.516	19.516	19.516
E06000035	Medway	South East	2025	18.2341	30.081	155	58429	11	3222	3	55073	5044	55073	2	70	20.0502	19.516	19.516	19.2876
E06000035	Medway	South East	2026	18.2341	30.081	155	58429	11	3222	3	55073	5044	55073	2	70	20.2508	19.516	19.3247	18.9968
E06000035	Medway	South East	2027	18.2341	30.081	155	58429	11	3222	3	55073	5044	55073	2	70	20.4185	19.3754	19.071	18.6202
E06000035	Medway	South East	2028	18.2341	30.081	155	58429	11	3222	3	55073	5044	55073	2	70	20.5571	19.1861	18.7373	18.1381
E06000035	Medway	South East	2029	18.2341	30.081	155	58429	11	3222	3	55073	5044	55073	2	70	20.672	18.9285	18.2982	17.5175
E06000035	Medway	South East	2030	18.2341	30.081	155	58429	11	3222	3	55073	5044	55073	2	70	20.7686	18.5792	17.7205	16.7193
E06000035	Medway	South East	2031	18.2341	30.081	155	58429	11	3222	3	55073	5044	55073	2	70	20.8489	18.1049	16.9594	15.6947
E06000035	Medway	South East	2032	18.2341	30.081	155	58429	11	3222	3	55073	5044	55073	2	70	20.9145	17.4609	15.9562	14.3774
E06000035	Medway	South East	2033	18.2341	30.081	155	58429	11	3222	3	55073	5044	55073	2	70	20.9692	16.5886	14.637	12.6854
E06000036	Bracknell Forest	South East	2015	7.40334	19.3122	43	24570	6	1487	0	23265	1120	23265	3	144	7.40334	7.40334	7.40334	7.40334
E06000036	Bracknell Forest	South East	2016	7.77496	19.043	49	24849	1	1397	0	23362	1152	23362	3	144	7.77496	7.77496	7.77496	7.77496
E06000036	Bracknell Forest	South East	2017	8.94887	20.4844	53	24897	8	1414	1	23428	1113	23428	3	144	8.94887	8.94887	8.94887	8.94887
E06000036	Bracknell Forest	South East	2018	8.91236	19.359	74	24898	3	1405	0	23731	983	23731	3	144	8.91236	8.91236	8.91236	8.91236
E06000036	Bracknell Forest	South East	2019	9.04775	18.7048	72	25277	1	1304	8	23751	1074	23751	3	144	9.04775	9.04775	9.04775	9.04775
E06000036	Bracknell Forest	South East	2020	9.8611	19.4144	38	25342	1	1365	8	23751	1074	23751	3	144	9.8611	9.8611	9.8611	9.8611
E06000036	Bracknell Forest	South East	2021	9.8611	19.4144	38	25342	1	1365	8	23751	1074	23751	3	144	10.1362	10.1362	10.1362	10.1362
E06000036	Bracknell Forest	South East	2022	9.8611	19.4144	38	25342	1	1365	8	23751	1074	23751	3	144	10.365	10.365	10.365	10.365
E06000036	Bracknell Forest	South East	2023	9.8611	19.4144	38	25342	1	1365	8	23751	1074	23751	3	144	10.5543	10.5543	10.5543	10.5543
E06000036	Bracknell Forest	South East	2024	9.8611	19.4144	38	25342	1	1365	8	23751	1074	23751	3	144	10.7121	10.5543	10.5543	10.5543
E06000036	Bracknell Forest	South East	2025	9.8611	19.4144	38	25342	1	1365	8	23751	1074	23751	3	144	10.8433	10.5543	10.5543	10.4308
E06000036	Bracknell Forest	South East	2026	9.8611	19.4144	38	25342	1	1365	8	23751	1074	23751	3	144	10.9517	10.5543	10.4509	10.2736
E06000036	Bracknell Forest	South East	2027	9.8611	19.4144	38	25342	1	1365	8	23751	1074	23751	3	144	11.0425	10.4783	10.3137	10.0699
E06000036	Bracknell Forest	South East	2028	9.8611	19.4144	38	25342	1	1365	8	23751	1074	23751	3	144	11.1174	10.376	10.1332	9.8092
E06000036	Bracknell Forest	South East	2029	9.8611	19.4144	38	25342	1	1365	8	23751	1074	23751	3	144	11.1795	10.2366	9.89574	9.47357
E06000036	Bracknell Forest	South East	2030	9.8611	19.4144	38	25342	1	1365	8	23751	1074	23751	3	144	11.2318	10.0477	9.58334	9.0419
E06000036	Bracknell Forest	South East	2031	9.8611	19.4144	38	25342	1	1365	8	23751	1074	23751	3	144	11.2752	9.79126	9.17172	8.4878
E06000036	Bracknell Forest	South East	2032	9.8611	19.4144	38	25342	1	1365	8	23751	1074	23751	3	144	11.3107	9.44296	8.62922	7.77538
E06000036	Bracknell Forest	South East	2033	9.8611	19.4144	38	25342	1	1365	8	23751	1074	23751	3	144	11.3403	8.97119	7.91575	6.86032
E06000037	West Berkshire	South East	2015	6.94361	17.7811	68	31511	6	1719	3	29437	1510	29437	3	146	6.94361	6.94361	6.94361	6.94361
E06000037	West Berkshire	South East	2016	7.01344	17.1447	40	31625	9	1764	6	29657	1668	29657	3	146	7.01344	7.01344	7.01344	7.01344
E06000037	West Berkshire	South East	2017	8.54162	19.3053	59	31727	5	1708	8	29613	1519	29613	3	146	8.54162	8.54162	8.54162	8.54162
E06000037	West Berkshire	South East	2018	9.00507	19.0716	55	31560	3	1586	3	29525	1555	29525	3	146	9.00507	9.00507	9.00507	9.00507
E06000037	West Berkshire	South East	2019	9.11734	18.5254	53	31643	4	1521	2	29464	1714	29464	3	146	9.11734	9.11734	9.11734	9.11734
E06000037	West Berkshire	South East	2020	9.6579	18.6918	43	31570	4	1504	2	29464	1714	29464	3	146	9.6579	9.6579	9.6579	9.6579
E06000037	West Berkshire	South East	2021	9.6579	18.6918	43	31570	4	1504	2	29464	1714	29464	3	146	9.92736	9.92736	9.92736	9.92736
E06000037	West Berkshire	South East	2022	9.6579	18.6918	43	31570	4	1504	2	29464	1714	29464	3	146	10.1514	10.1514	10.1514	10.1514
E06000037	West Berkshire	South East	2023	9.6579	18.6918	43	31570	4	1504	2	29464	1714	29464	3	146	10.3369	10.3369	10.3369	10.3369
E06000037	West Berkshire	South East	2024	9.6579	18.6918	43	31570	4	1504	2	29464	1714	29464	3	146	10.4914	10.3369	10.3369	10.3369
E06000037	West Berkshire	South East	2025	9.6579	18.6918	43	31570	4	1504	2	29464	1714	29464	3	146	10.6198	10.3369	10.3369	10.2159
E06000037	West Berkshire	South East	2026	9.6579	18.6918	43	31570	4	1504	2	29464	1714	29464	3	146	10.7261	10.3369	10.2356	10.0619
E06000037	West Berkshire	South East	2027	9.6579	18.6918	43	31570	4	1504	2	29464	1714	29464	3	146	10.8149	10.2624	10.1012	9.86239
E06000037	West Berkshire	South East	2028	9.6579	18.6918	43	31570	4	1504	2	29464	1714	29464	3	146	10.8883	10.1622	9.92441	9.60707
E06000037	West Berkshire	South East	2029	9.6579	18.6918	43	31570	4	1504	2	29464	1714	29464	3	146	10.9492	10.0257	9.69183	9.27836
E06000037	West Berkshire	South East	2030	9.6579	18.6918	43	31570	4	1504	2	29464	1714	29464	3	146	11.0004	9.84068	9.38586	8.85558
E06000037	West Berkshire	South East	2031	9.6579	18.6918	43	31570	4	1504	2	29464	1714	29464	3	146	11.0428	9.5895	8.98273	8.3129
E06000037	West Berkshire	South East	2032	9.6579	18.6918	43	31570	4	1504	2	29464	1714	29464	3	146	11.0776	9.24838	8.45141	7.61516
E06000037	West Berkshire	South East	2033	9.6579	18.6918	43	31570	4	1504	2	29464	1714	29464	3	146	11.1066	8.78633	7.75264	6.71895
E06000038	Reading	South East	2015	10.7076	25.7584	71	32603	7	2519	2	31572	2117	31572	2	90	10.7076	10.7076	10.7076	10.7076
E06000038	Reading	South East	2016	11.5622	26.3892	116	33203	6	2494	1	31772	2216	31772	2	90	11.5622	11.5622	11.5622	11.5622
E06000038	Reading	South East	2017	14.0059	29.3027	119	33386	6	2411	7	32253	2038	32253	2	90	14.0059	14.0059	14.0059	14.0059
E06000038	Reading	South East	2018	14.3729	28.3282	94	33772	12	2178	3	32241	1875	32241	2	90	14.3729	14.3729	14.3729	14.3729
E06000038	Reading	South East	2019	14.7066	27.9342	76	33876	15	2104	3	32168	2227	32168	2	90	14.7066	14.7066	14.7066	14.7066
E06000038	Reading	South East	2020	14.5945	26.906	97	33814	6	2091	3	32168	2227	32168	2	90	14.5945	14.5945	14.5945	14.5945
E06000038	Reading	South East	2021	14.5945	26.906	97	33814	6	2091	3	32168	2227	32168	2	90	15.0017	15.0017	15.0017	15.0017
E06000038	Reading	South East	2022	14.5945	26.906	97	33814	6	2091	3	32168	2227	32168	2	90	15.3403	15.3403	15.3403	15.3403
E06000038	Reading	South East	2023	14.5945	26.906	97	33814	6	2091	3	32168	2227	32168	2	90	15.6205	15.6205	15.6205	15.6205
E06000038	Reading	South East	2024	14.5945	26.906	97	33814	6	2091	3	32168	2227	32168	2	90	15.8541	15.6205	15.6205	15.6205
E06000038	Reading	South East	2025	14.5945	26.906	97	33814	6	2091	3	32168	2227	32168	2	90	16.0482	15.6205	15.6205	15.4378
E06000038	Reading	South East	2026	14.5945	26.906	97	33814	6	2091	3	32168	2227	32168	2	90	16.2087	15.6205	15.4675	15.205
E06000038	Reading	South East	2027	14.5945	26.906	97	33814	6	2091	3	32168	2227	32168	2	90	16.343	15.5081	15.2644	14.9036
E06000038	Reading	South East	2028	14.5945	26.906	97	33814	6	2091	3	32168	2227	32168	2	90	16.4539	15.3566	14.9973	14.5177
E06000038	Reading	South East	2029	14.5945	26.906	97	33814	6	2091	3	32168	2227	32168	2	90	16.5458	15.1504	14.6458	14.021
E06000038	Reading	South East	2030	14.5945	26.906	97	33814	6	2091	3	32168	2227	32168	2	90	16.6232	14.8708	14.1835	13.3821
E06000038	Reading	South East	2031	14.5945	26.906	97	33814	6	2091	3	32168	2227	32168	2	90	16.6874	14.4912	13.5743	12.562
E06000038	Reading	South East	2032	14.5945	26.906	97	33814	6	2091	3	32168	2227	32168	2	90	16.7399	13.9757	12.7714	11.5077
E06000038	Reading	South East	2033	14.5945	26.906	97	33814	6	2091	3	32168	2227	32168	2	90	16.7837	13.2775	11.7154	10.1534
E06000039	Slough	South East	2015	15.3466	33.3223	95	36210	6	2588	3	35210	3213	35210	2	53	15.3466	15.3466	15.3466	15.3466
E06000039	Slough	South East	2016	15.9083	33.3045	104	37031	19	2624	8	36029	3893	36029	2	53	15.9083	15.9083	15.9083	15.9083
E06000039	Slough	South East	2017	18.1079	34.9084	87	37862	13	2526	16	36752	4080	36752	2	53	18.1079	18.1079	18.1079	18.1079
E06000039	Slough	South East	2018	18.4101	33.5928	105	38544	10	2450	14	37163	4202	37163	2	53	18.4101	18.4101	18.4101	18.4101
E06000039	Slough	South East	2019	19.3776	34.4406	105	39076	9	2335	7	37507	4296	37507	2	53	19.3776	19.3776	19.3776	19.3776
E06000039	Slough	South East	2020	19.5428	33.5251	89	39457	13	2314	7	37507	4296	37507	2	53	19.5428	19.5428	19.5428	19.5428
E06000039	Slough	South East	2021	19.5428	33.5251	89	39457	13	2314	7	37507	4296	37507	2	53	20.088	20.088	20.088	20.088
E06000039	Slough	South East	2022	19.5428	33.5251	89	39457	13	2314	7	37507	4296	37507	2	53	20.5414	20.5414	20.5414	20.5414
E06000039	Slough	South East	2023	19.5428	33.5251	89	39457	13	2314	7	37507	4296	37507	2	53	20.9167	20.9167	20.9167	20.9167
E06000039	Slough	South East	2024	19.5428	33.5251	89	39457	13	2314	7	37507	4296	37507	2	53	21.2293	20.9167	20.9167	20.9167
E06000039	Slough	South East	2025	19.5428	33.5251	89	39457	13	2314	7	37507	4296	37507	2	53	21.4893	20.9167	20.9167	20.6719
E06000039	Slough	South East	2026	19.5428	33.5251	89	39457	13	2314	7	37507	4296	37507	2	53	21.7042	20.9167	20.7117	20.3603
E06000039	Slough	South East	2027	19.5428	33.5251	89	39457	13	2314	7	37507	4296	37507	2	53	21.884	20.7661	20.4398	19.9566
E06000039	Slough	South East	2028	19.5428	33.5251	89	39457	13	2314	7	37507	4296	37507	2	53	22.0325	20.5632	20.0821	19.4399
E06000039	Slough	South East	2029	19.5428	33.5251	89	39457	13	2314	7	37507	4296	37507	2	53	22.1557	20.2871	19.6115	18.7748
E06000039	Slough	South East	2030	19.5428	33.5251	89	39457	13	2314	7	37507	4296	37507	2	53	22.2592	19.9127	18.9923	17.9193
E06000039	Slough	South East	2031	19.5428	33.5251	89	39457	13	2314	7	37507	4296	37507	2	53	22.3452	19.4044	18.1766	16.8212
E06000039	Slough	South East	2032	19.5428	33.5251	89	39457	13	2314	7	37507	4296	37507	2	53	22.4156	18.7141	17.1015	15.4093
E06000039	Slough	South East	2033	19.5428	33.5251	89	39457	13	2314	7	37507	4296	37507	2	53	22.4742	17.7792	15.6875	13.5958
E06000040	Windsor and Maidenhead	South East	2015	7.03223	18.9311	29	29507	2	1615	1	27834	2018	27834	3	150	7.03223	7.03223	7.03223	7.03223
E06000040	Windsor and Maidenhead	South East	2016	7.17978	18.1861	22	29792	10	1749	0	28254	2212	28254	3	150	7.17978	7.17978	7.17978	7.17978
E06000040	Windsor and Maidenhead	South East	2017	8.35647	20.1276	39	30252	5	1658	5	28401	2310	28401	3	150	8.35647	8.35647	8.35647	8.35647
E06000040	Windsor and Maidenhead	South East	2018	8.41617	18.8993	34	30382	2	1574	0	28578	2464	28578	3	150	8.41617	8.41617	8.41617	8.41617
E06000040	Windsor and Maidenhead	South East	2019	7.94388	17.0684	52	30577	3	1513	1	28585	2311	28585	3	150	7.94388	7.94388	7.94388	7.94388
E06000040	Windsor and Maidenhead	South East	2020	8.28289	17.2037	45	30726	4	1406	1	28585	2311	28585	3	150	8.28289	8.28289	8.28289	8.28289
E06000040	Windsor and Maidenhead	South East	2021	8.28289	17.2037	45	30726	4	1406	1	28585	2311	28585	3	150	8.51398	8.51398	8.51398	8.51398
E06000040	Windsor and Maidenhead	South East	2022	8.28289	17.2037	45	30726	4	1406	1	28585	2311	28585	3	150	8.70614	8.70614	8.70614	8.70614
E06000040	Windsor and Maidenhead	South East	2023	8.28289	17.2037	45	30726	4	1406	1	28585	2311	28585	3	150	8.86517	8.86517	8.86517	8.86517
E06000040	Windsor and Maidenhead	South East	2024	8.28289	17.2037	45	30726	4	1406	1	28585	2311	28585	3	150	8.9977	8.86517	8.86517	8.86517
E06000040	Windsor and Maidenhead	South East	2025	8.28289	17.2037	45	30726	4	1406	1	28585	2311	28585	3	150	9.10786	8.86517	8.86517	8.76145
E06000040	Windsor and Maidenhead	South East	2026	8.28289	17.2037	45	30726	4	1406	1	28585	2311	28585	3	150	9.19897	8.86517	8.7783	8.62936
E06000040	Windsor and Maidenhead	South East	2027	8.28289	17.2037	45	30726	4	1406	1	28585	2311	28585	3	150	9.27518	8.80135	8.66305	8.45826
E06000040	Windsor and Maidenhead	South East	2028	8.28289	17.2037	45	30726	4	1406	1	28585	2311	28585	3	150	9.33813	8.71535	8.51145	8.23929
E06000040	Windsor and Maidenhead	South East	2029	8.28289	17.2037	45	30726	4	1406	1	28585	2311	28585	3	150	9.39031	8.59833	8.31199	7.95738
E06000040	Windsor and Maidenhead	South East	2030	8.28289	17.2037	45	30726	4	1406	1	28585	2311	28585	3	150	9.43421	8.43965	8.04958	7.59479
E06000040	Windsor and Maidenhead	South East	2031	8.28289	17.2037	45	30726	4	1406	1	28585	2311	28585	3	150	9.47065	8.22422	7.70384	7.12937
E06000040	Windsor and Maidenhead	South East	2032	8.28289	17.2037	45	30726	4	1406	1	28585	2311	28585	3	150	9.50047	7.93167	7.24817	6.53097
E06000040	Windsor and Maidenhead	South East	2033	8.28289	17.2037	45	30726	4	1406	1	28585	2311	28585	3	150	9.52532	7.5354	6.64888	5.76236
E06000041	Wokingham	South East	2015	5.61273	15.3417	39	32943	6	1787	2	31378	1610	31378	3	151	5.61273	5.61273	5.61273	5.61273
E06000041	Wokingham	South East	2016	6.2982	16.029	28	33327	5	1808	1	32178	1674	32178	3	151	6.2982	6.2982	6.2982	6.2982
E06000041	Wokingham	South East	2017	6.60502	16.0165	20	34171	7	1790	3	32711	1668	32711	3	151	6.60502	6.60502	6.60502	6.60502
E06000041	Wokingham	South East	2018	6.98753	15.7464	54	34719	6	1714	2	33408	1571	33408	3	151	6.98753	6.98753	6.98753	6.98753
E06000041	Wokingham	South East	2019	7.45422	15.8593	54	35443	5	1705	1	34129	1935	34129	3	151	7.45422	7.45422	7.45422	7.45422
E06000041	Wokingham	South East	2020	7.22058	14.8489	37	36299	4	1669	1	34129	1935	34129	3	151	7.22058	7.22058	7.22058	7.22058
E06000041	Wokingham	South East	2021	7.22058	14.8489	37	36299	4	1669	1	34129	1935	34129	3	151	7.42204	7.42204	7.42204	7.42204
E06000041	Wokingham	South East	2022	7.22058	14.8489	37	36299	4	1669	1	34129	1935	34129	3	151	7.58956	7.58956	7.58956	7.58956
E06000041	Wokingham	South East	2023	7.22058	14.8489	37	36299	4	1669	1	34129	1935	34129	3	151	7.72819	7.72819	7.72819	7.72819
E06000041	Wokingham	South East	2024	7.22058	14.8489	37	36299	4	1669	1	34129	1935	34129	3	151	7.84372	7.72819	7.72819	7.72819
E06000041	Wokingham	South East	2025	7.22058	14.8489	37	36299	4	1669	1	34129	1935	34129	3	151	7.93975	7.72819	7.72819	7.63777
E06000041	Wokingham	South East	2026	7.22058	14.8489	37	36299	4	1669	1	34129	1935	34129	3	151	8.01918	7.72819	7.65246	7.52262
E06000041	Wokingham	South East	2027	7.22058	14.8489	37	36299	4	1669	1	34129	1935	34129	3	151	8.08561	7.67255	7.55199	7.37347
E06000041	Wokingham	South East	2028	7.22058	14.8489	37	36299	4	1669	1	34129	1935	34129	3	151	8.14049	7.59759	7.41984	7.18258
E06000041	Wokingham	South East	2029	7.22058	14.8489	37	36299	4	1669	1	34129	1935	34129	3	151	8.18598	7.49557	7.24595	6.93682
E06000041	Wokingham	South East	2030	7.22058	14.8489	37	36299	4	1669	1	34129	1935	34129	3	151	8.22425	7.35724	7.0172	6.62074
E06000041	Wokingham	South East	2031	7.22058	14.8489	37	36299	4	1669	1	34129	1935	34129	3	151	8.25602	7.16944	6.7158	6.21501
E06000041	Wokingham	South East	2032	7.22058	14.8489	37	36299	4	1669	1	34129	1935	34129	3	151	8.28201	6.91441	6.31857	5.69336
E06000041	Wokingham	South East	2033	7.22058	14.8489	37	36299	4	1669	1	34129	1935	34129	3	151	8.30367	6.56896	5.79614	5.02332
E06000042	Milton Keynes	South East	2015	14.0155	30.3041	132	58992	12	3878	2	56758	5630	56758	3	107	14.0155	14.0155	14.0155	14.0155
E06000042	Milton Keynes	South East	2016	13.9924	29.9062	148	59904	16	3647	2	57887	5819	57887	3	107	13.9924	13.9924	13.9924	13.9924
E06000042	Milton Keynes	South East	2017	16.1789	31.4856	175	60993	14	3502	3	58239	5940	58239	3	107	16.1789	16.1789	16.1789	16.1789
E06000042	Milton Keynes	South East	2018	17.3736	31.5016	120	61346	18	3449	7	58863	5863	58863	3	107	17.3736	17.3736	17.3736	17.3736
E06000042	Milton Keynes	South East	2019	17.8628	31.8092	138	62045	8	3272	6	59134	5276	59134	3	107	17.8628	17.8628	17.8628	17.8628
E06000042	Milton Keynes	South East	2020	17.1641	29.6651	133	62491	9	3218	6	59134	5276	59134	3	107	17.1641	17.1641	17.1641	17.1641
E06000042	Milton Keynes	South East	2021	17.1641	29.6651	133	62491	9	3218	6	59134	5276	59134	3	107	17.6429	17.6429	17.6429	17.6429
E06000042	Milton Keynes	South East	2022	17.1641	29.6651	133	62491	9	3218	6	59134	5276	59134	3	107	18.0412	18.0412	18.0412	18.0412
E06000042	Milton Keynes	South East	2023	17.1641	29.6651	133	62491	9	3218	6	59134	5276	59134	3	107	18.3707	18.3707	18.3707	18.3707
E06000042	Milton Keynes	South East	2024	17.1641	29.6651	133	62491	9	3218	6	59134	5276	59134	3	107	18.6453	18.3707	18.3707	18.3707
E06000042	Milton Keynes	South East	2025	17.1641	29.6651	133	62491	9	3218	6	59134	5276	59134	3	107	18.8736	18.3707	18.3707	18.1558
E06000042	Milton Keynes	South East	2026	17.1641	29.6651	133	62491	9	3218	6	59134	5276	59134	3	107	19.0624	18.3707	18.1907	17.882
E06000042	Milton Keynes	South East	2027	17.1641	29.6651	133	62491	9	3218	6	59134	5276	59134	3	107	19.2203	18.2384	17.9519	17.5275
E06000042	Milton Keynes	South East	2028	17.1641	29.6651	133	62491	9	3218	6	59134	5276	59134	3	107	19.3508	18.0602	17.6377	17.0737
E06000042	Milton Keynes	South East	2029	17.1641	29.6651	133	62491	9	3218	6	59134	5276	59134	3	107	19.4589	17.8177	17.2244	16.4895
E06000042	Milton Keynes	South East	2030	17.1641	29.6651	133	62491	9	3218	6	59134	5276	59134	3	107	19.5499	17.4889	16.6806	15.7382
E06000042	Milton Keynes	South East	2031	17.1641	29.6651	133	62491	9	3218	6	59134	5276	59134	3	107	19.6254	17.0425	15.9641	14.7737
E06000042	Milton Keynes	South East	2032	17.1641	29.6651	133	62491	9	3218	6	59134	5276	59134	3	107	19.6872	16.4363	15.0199	13.5337
E06000042	Milton Keynes	South East	2033	17.1641	29.6651	133	62491	9	3218	6	59134	5276	59134	3	107	19.7387	15.6151	13.778	11.941
E06000043	Brighton and Hove	South East	2015	11.2917	27.6217	169	45352	13	2948	1	42934	2572	42934	2	89	11.2917	11.2917	11.2917	11.2917
E06000043	Brighton and Hove	South East	2016	11.8703	27.5233	156	45576	9	2846	6	42829	3095	42829	2	89	11.8703	11.8703	11.8703	11.8703
E06000043	Brighton and Hove	South East	2017	13.1696	28.7669	165	45681	7	2703	7	42753	2939	42753	2	89	13.1696	13.1696	13.1696	13.1696
E06000043	Brighton and Hove	South East	2018	13.9089	28.4414	116	45381	11	2522	2	42689	2870	42689	2	89	13.9089	13.9089	13.9089	13.9089
E06000043	Brighton and Hove	South East	2019	14.0647	27.6512	126	45376	5	2395	4	42053	2861	42053	2	89	14.0647	14.0647	14.0647	14.0647
E06000043	Brighton and Hove	South East	2020	14.1104	27.036	127	44818	7	2269	4	42053	2861	42053	2	89	14.1104	14.1104	14.1104	14.1104
E06000043	Brighton and Hove	South East	2021	14.1104	27.036	127	44818	7	2269	4	42053	2861	42053	2	89	14.5041	14.5041	14.5041	14.5041
E06000043	Brighton and Hove	South East	2022	14.1104	27.036	127	44818	7	2269	4	42053	2861	42053	2	89	14.8314	14.8314	14.8314	14.8314
E06000043	Brighton and Hove	South East	2023	14.1104	27.036	127	44818	7	2269	4	42053	2861	42053	2	89	15.1024	15.1024	15.1024	15.1024
E06000043	Brighton and Hove	South East	2024	14.1104	27.036	127	44818	7	2269	4	42053	2861	42053	2	89	15.3281	15.1024	15.1024	15.1024
E06000043	Brighton and Hove	South East	2025	14.1104	27.036	127	44818	7	2269	4	42053	2861	42053	2	89	15.5158	15.1024	15.1024	14.9257
E06000043	Brighton and Hove	South East	2026	14.1104	27.036	127	44818	7	2269	4	42053	2861	42053	2	89	15.671	15.1024	14.9544	14.7006
E06000043	Brighton and Hove	South East	2027	14.1104	27.036	127	44818	7	2269	4	42053	2861	42053	2	89	15.8008	14.9936	14.758	14.4092
E06000043	Brighton and Hove	South East	2028	14.1104	27.036	127	44818	7	2269	4	42053	2861	42053	2	89	15.9081	14.8471	14.4998	14.0361
E06000043	Brighton and Hove	South East	2029	14.1104	27.036	127	44818	7	2269	4	42053	2861	42053	2	89	15.997	14.6478	14.16	13.5559
E06000043	Brighton and Hove	South East	2030	14.1104	27.036	127	44818	7	2269	4	42053	2861	42053	2	89	16.0717	14.3774	13.7129	12.9382
E06000043	Brighton and Hove	South East	2031	14.1104	27.036	127	44818	7	2269	4	42053	2861	42053	2	89	16.1338	14.0105	13.124	12.1453
E06000043	Brighton and Hove	South East	2032	14.1104	27.036	127	44818	7	2269	4	42053	2861	42053	2	89	16.1846	13.5121	12.3477	11.1259
E06000043	Brighton and Hove	South East	2033	14.1104	27.036	127	44818	7	2269	4	42053	2861	42053	2	89	16.227	12.837	11.3268	9.81654
E06000044	Portsmouth	South East	2015	15.1494	31.2226	127	38754	5	2682	4	37146	2121	37146	1	45	15.1494	15.1494	15.1494	15.1494
E06000044	Portsmouth	South East	2016	16.1958	32.4094	107	39325	8	2592	3	37606	2030	37606	1	45	16.1958	16.1958	16.1958	16.1958
E06000044	Portsmouth	South East	2017	18.9056	33.4233	124	39655	11	2414	1	37874	1919	37874	1	45	18.9056	18.9056	18.9056	18.9056
E06000044	Portsmouth	South East	2018	19.3933	32.7622	166	39921	7	2376	6	37845	2240	37845	1	45	19.3933	19.3933	19.3933	19.3933
E06000044	Portsmouth	South East	2019	19.9409	33.4903	150	39928	6	2313	3	37322	2279	37322	1	45	19.9409	19.9409	19.9409	19.9409
E06000044	Portsmouth	South East	2020	20.1686	31.6402	100	39611	1	2253	3	37322	2279	37322	1	45	20.1686	20.1686	20.1686	20.1686
E06000044	Portsmouth	South East	2021	20.1686	31.6402	100	39611	1	2253	3	37322	2279	37322	1	45	20.7313	20.7313	20.7313	20.7313
E06000044	Portsmouth	South East	2022	20.1686	31.6402	100	39611	1	2253	3	37322	2279	37322	1	45	21.1993	21.1993	21.1993	21.1993
E06000044	Portsmouth	South East	2023	20.1686	31.6402	100	39611	1	2253	3	37322	2279	37322	1	45	21.5865	21.5865	21.5865	21.5865
E06000044	Portsmouth	South East	2024	20.1686	31.6402	100	39611	1	2253	3	37322	2279	37322	1	45	21.9092	21.5865	21.5865	21.5865
E06000044	Portsmouth	South East	2025	20.1686	31.6402	100	39611	1	2253	3	37322	2279	37322	1	45	22.1774	21.5865	21.5865	21.3339
E06000044	Portsmouth	South East	2026	20.1686	31.6402	100	39611	1	2253	3	37322	2279	37322	1	45	22.3993	21.5865	21.3749	21.0123
E06000044	Portsmouth	South East	2027	20.1686	31.6402	100	39611	1	2253	3	37322	2279	37322	1	45	22.5848	21.4311	21.0943	20.5957
E06000044	Portsmouth	South East	2028	20.1686	31.6402	100	39611	1	2253	3	37322	2279	37322	1	45	22.7381	21.2217	20.7252	20.0625
E06000044	Portsmouth	South East	2029	20.1686	31.6402	100	39611	1	2253	3	37322	2279	37322	1	45	22.8652	20.9367	20.2395	19.376
E06000044	Portsmouth	South East	2030	20.1686	31.6402	100	39611	1	2253	3	37322	2279	37322	1	45	22.9721	20.5503	19.6005	18.4932
E06000044	Portsmouth	South East	2031	20.1686	31.6402	100	39611	1	2253	3	37322	2279	37322	1	45	23.0608	20.0258	18.7587	17.3599
E06000044	Portsmouth	South East	2032	20.1686	31.6402	100	39611	1	2253	3	37322	2279	37322	1	45	23.1334	19.3134	17.6491	15.9028
E06000044	Portsmouth	South East	2033	20.1686	31.6402	100	39611	1	2253	3	37322	2279	37322	1	45	23.1939	18.3485	16.1899	14.0312
E06000045	Southampton	South East	2015	15.9717	32.5985	239	43502	12	3302	3	42010	3713	42010	1	44	15.9717	15.9717	15.9717	15.9717
E06000045	Southampton	South East	2016	16.1576	32.6222	196	44295	16	3194	1	42841	3800	42841	1	44	16.1576	16.1576	16.1576	16.1576
E06000045	Southampton	South East	2017	19.0643	34.0894	151	45058	18	3152	3	43536	3637	43536	1	44	19.0643	19.0643	19.0643	19.0643
E06000045	Southampton	South East	2018	20.2993	33.9205	159	45701	8	3020	6	44121	3599	44121	1	44	20.2993	20.2993	20.2993	20.2993
E06000045	Southampton	South East	2019	22.309	36.2909	153	46367	16	2894	6	44345	3415	44345	1	44	22.309	22.309	22.309	22.309
E06000045	Southampton	South East	2020	22.0064	33.983	178	46741	14	2791	6	44345	3415	44345	1	44	22.0064	22.0064	22.0064	22.0064
E06000045	Southampton	South East	2021	22.0064	33.983	178	46741	14	2791	6	44345	3415	44345	1	44	22.6204	22.6204	22.6204	22.6204
E06000045	Southampton	South East	2022	22.0064	33.983	178	46741	14	2791	6	44345	3415	44345	1	44	23.1309	23.1309	23.1309	23.1309
E06000045	Southampton	South East	2023	22.0064	33.983	178	46741	14	2791	6	44345	3415	44345	1	44	23.5534	23.5534	23.5534	23.5534
E06000045	Southampton	South East	2024	22.0064	33.983	178	46741	14	2791	6	44345	3415	44345	1	44	23.9055	23.5534	23.5534	23.5534
E06000045	Southampton	South East	2025	22.0064	33.983	178	46741	14	2791	6	44345	3415	44345	1	44	24.1982	23.5534	23.5534	23.2778
E06000045	Southampton	South East	2026	22.0064	33.983	178	46741	14	2791	6	44345	3415	44345	1	44	24.4403	23.5534	23.3226	22.9269
E06000045	Southampton	South East	2027	22.0064	33.983	178	46741	14	2791	6	44345	3415	44345	1	44	24.6427	23.3838	23.0164	22.4723
E06000045	Southampton	South East	2028	22.0064	33.983	178	46741	14	2791	6	44345	3415	44345	1	44	24.81	23.1554	22.6136	21.8906
E06000045	Southampton	South East	2029	22.0064	33.983	178	46741	14	2791	6	44345	3415	44345	1	44	24.9486	22.8445	22.0837	21.1416
E06000045	Southampton	South East	2030	22.0064	33.983	178	46741	14	2791	6	44345	3415	44345	1	44	25.0653	22.4229	21.3865	20.1782
E06000045	Southampton	South East	2031	22.0064	33.983	178	46741	14	2791	6	44345	3415	44345	1	44	25.1621	21.8505	20.4679	18.9417
E06000045	Southampton	South East	2032	22.0064	33.983	178	46741	14	2791	6	44345	3415	44345	1	44	25.2413	21.0732	19.2573	17.3518
E06000045	Southampton	South East	2033	22.0064	33.983	178	46741	14	2791	6	44345	3415	44345	1	44	25.3073	20.0204	17.6651	15.3097
E06000046	Isle of Wight	South East	2015	14.6655	29.646	66	22229	3	1296	0	20609	1582	20609	2	57	14.6655	14.6655	14.6655	14.6655
E06000046	Isle of Wight	South East	2016	15.4402	30.6771	63	22124	3	1142	0	20544	1495	20544	2	57	15.4402	15.4402	15.4402	15.4402
E06000046	Isle of Wight	South East	2017	18.6026	31.8009	91	22056	4	1229	0	20677	1410	20677	2	57	18.6026	18.6026	18.6026	18.6026
E06000046	Isle of Wight	South East	2018	19.7945	31.7649	74	21996	5	1082	2	20676	1445	20676	2	57	19.7945	19.7945	19.7945	19.7945
E06000046	Isle of Wight	South East	2019	20.1841	32.8286	70	22057	3	1036	6	20600	1574	20600	2	57	20.1841	20.1841	20.1841	20.1841
E06000046	Isle of Wight	South East	2020	19.3906	29.6126	60	22021	4	1007	6	20600	1574	20600	2	57	19.3906	19.3906	19.3906	19.3906
E06000046	Isle of Wight	South East	2021	19.3906	29.6126	60	22021	4	1007	6	20600	1574	20600	2	57	19.9316	19.9316	19.9316	19.9316
E06000046	Isle of Wight	South East	2022	19.3906	29.6126	60	22021	4	1007	6	20600	1574	20600	2	57	20.3814	20.3814	20.3814	20.3814
E06000046	Isle of Wight	South East	2023	19.3906	29.6126	60	22021	4	1007	6	20600	1574	20600	2	57	20.7537	20.7537	20.7537	20.7537
E06000046	Isle of Wight	South East	2024	19.3906	29.6126	60	22021	4	1007	6	20600	1574	20600	2	57	21.064	20.7537	20.7537	20.7537
E06000046	Isle of Wight	South East	2025	19.3906	29.6126	60	22021	4	1007	6	20600	1574	20600	2	57	21.3219	20.7537	20.7537	20.5109
E06000046	Isle of Wight	South East	2026	19.3906	29.6126	60	22021	4	1007	6	20600	1574	20600	2	57	21.5352	20.7537	20.5504	20.2017
E06000046	Isle of Wight	South East	2027	19.3906	29.6126	60	22021	4	1007	6	20600	1574	20600	2	57	21.7136	20.6043	20.2806	19.8011
E06000046	Isle of Wight	South East	2028	19.3906	29.6126	60	22021	4	1007	6	20600	1574	20600	2	57	21.8609	20.403	19.9257	19.2885
E06000046	Isle of Wight	South East	2029	19.3906	29.6126	60	22021	4	1007	6	20600	1574	20600	2	57	21.9831	20.1291	19.4587	18.6286
E06000046	Isle of Wight	South East	2030	19.3906	29.6126	60	22021	4	1007	6	20600	1574	20600	2	57	22.0859	19.7576	18.8444	17.7797
E06000046	Isle of Wight	South East	2031	19.3906	29.6126	60	22021	4	1007	6	20600	1574	20600	2	57	22.1712	19.2532	18.035	16.6902
E06000046	Isle of Wight	South East	2032	19.3906	29.6126	60	22021	4	1007	6	20600	1574	20600	2	57	22.241	18.5684	16.9683	15.2893
E06000046	Isle of Wight	South East	2033	19.3906	29.6126	60	22021	4	1007	6	20600	1574	20600	2	57	22.2992	17.6407	15.5653	13.4899
E06000047	County Durham	North East	2015	16.6478	25.334	254	88462	19	5345	4	83222	8954	83222	1	50	16.6478	16.6478	16.6478	16.6478
E06000047	County Durham	North East	2016	17.8017	27.0151	291	88643	27	5301	16	83929	9761	83929	1	50	17.8017	17.8017	17.8017	17.8017
E06000047	County Durham	North East	2017	20.5189	30.9506	425	89113	14	5033	1	84894	8917	84894	1	50	20.5189	20.5189	20.5189	20.5189
E06000047	County Durham	North East	2018	21.3351	32.6856	333	89899	15	4866	9	85568	9218	85568	1	50	21.3351	21.3351	21.3351	21.3351
E06000047	County Durham	North East	2019	21.8676	33.3084	356	90833	12	4765	10	85828	9169	85828	1	50	21.8676	21.8676	21.8676	21.8676
E06000047	County Durham	North East	2020	25.7323	35.7953	396	91146	11	4668	10	85828	9169	85828	1	50	25.7323	25.7323	25.7323	25.7323
E06000047	County Durham	North East	2021	25.7323	35.7953	396	91146	11	4668	10	85828	9169	85828	1	50	26.4503	26.4503	26.4503	26.4503
E06000047	County Durham	North East	2022	25.7323	35.7953	396	91146	11	4668	10	85828	9169	85828	1	50	27.0473	27.0473	27.0473	27.0473
E06000047	County Durham	North East	2023	25.7323	35.7953	396	91146	11	4668	10	85828	9169	85828	1	50	27.5413	27.5413	27.5413	27.5413
E06000047	County Durham	North East	2024	25.7323	35.7953	396	91146	11	4668	10	85828	9169	85828	1	50	27.953	27.5413	27.5413	27.5413
E06000047	County Durham	North East	2025	25.7323	35.7953	396	91146	11	4668	10	85828	9169	85828	1	50	28.2953	27.5413	27.5413	27.2191
E06000047	County Durham	North East	2026	25.7323	35.7953	396	91146	11	4668	10	85828	9169	85828	1	50	28.5783	27.5413	27.2714	26.8087
E06000047	County Durham	North East	2027	25.7323	35.7953	396	91146	11	4668	10	85828	9169	85828	1	50	28.8151	27.343	26.9134	26.2772
E06000047	County Durham	North East	2028	25.7323	35.7953	396	91146	11	4668	10	85828	9169	85828	1	50	29.0106	27.0759	26.4424	25.5969
E06000047	County Durham	North East	2029	25.7323	35.7953	396	91146	11	4668	10	85828	9169	85828	1	50	29.1728	26.7123	25.8227	24.7211
E06000047	County Durham	North East	2030	25.7323	35.7953	396	91146	11	4668	10	85828	9169	85828	1	50	29.3091	26.2193	25.0075	23.5947
E06000047	County Durham	North East	2031	25.7323	35.7953	396	91146	11	4668	10	85828	9169	85828	1	50	29.4224	25.5501	23.9334	22.1487
E06000047	County Durham	North East	2032	25.7323	35.7953	396	91146	11	4668	10	85828	9169	85828	1	50	29.515	24.6412	22.5178	20.2897
E06000047	County Durham	North East	2033	25.7323	35.7953	396	91146	11	4668	10	85828	9169	85828	1	50	29.5922	23.4101	20.656	17.9019
E06000049	Cheshire East	North West	2015	10.7935	22.2978	138	66114	14	3845	18	61960	6254	61960	3	131	10.7935	10.7935	10.7935	10.7935
E06000049	Cheshire East	North West	2016	11.1798	22.3051	148	66191	11	3821	10	62716	6526	62716	3	131	11.1798	11.1798	11.1798	11.1798
E06000049	Cheshire East	North West	2017	11.8573	23.746	153	66769	12	3833	16	63465	6111	63465	3	131	11.8573	11.8573	11.8573	11.8573
E06000049	Cheshire East	North West	2018	12.5601	24.2466	169	67428	14	3643	4	64316	6616	64316	3	131	12.5601	12.5601	12.5601	12.5601
E06000049	Cheshire East	North West	2019	12.7687	22.2005	135	68386	10	3653	4	64802	7284	64802	3	131	12.7687	12.7687	12.7687	12.7687
E06000049	Cheshire East	North West	2020	12.8854	22.3269	152	69078	5	3459	4	64802	7284	64802	3	131	12.8854	12.8854	12.8854	12.8854
E06000049	Cheshire East	North West	2021	12.8854	22.3269	152	69078	5	3459	4	64802	7284	64802	3	131	13.2449	13.2449	13.2449	13.2449
E06000049	Cheshire East	North West	2022	12.8854	22.3269	152	69078	5	3459	4	64802	7284	64802	3	131	13.5439	13.5439	13.5439	13.5439
E06000049	Cheshire East	North West	2023	12.8854	22.3269	152	69078	5	3459	4	64802	7284	64802	3	131	13.7913	13.7913	13.7913	13.7913
E06000049	Cheshire East	North West	2024	12.8854	22.3269	152	69078	5	3459	4	64802	7284	64802	3	131	13.9974	13.7913	13.7913	13.7913
E06000049	Cheshire East	North West	2025	12.8854	22.3269	152	69078	5	3459	4	64802	7284	64802	3	131	14.1688	13.7913	13.7913	13.6299
E06000049	Cheshire East	North West	2026	12.8854	22.3269	152	69078	5	3459	4	64802	7284	64802	3	131	14.3106	13.7913	13.6561	13.4244
E06000049	Cheshire East	North West	2027	12.8854	22.3269	152	69078	5	3459	4	64802	7284	64802	3	131	14.4291	13.692	13.4768	13.1583
E06000049	Cheshire East	North West	2028	12.8854	22.3269	152	69078	5	3459	4	64802	7284	64802	3	131	14.527	13.5582	13.241	12.8176
E06000049	Cheshire East	North West	2029	12.8854	22.3269	152	69078	5	3459	4	64802	7284	64802	3	131	14.6082	13.3762	12.9307	12.3791
E06000049	Cheshire East	North West	2030	12.8854	22.3269	152	69078	5	3459	4	64802	7284	64802	3	131	14.6765	13.1293	12.5225	11.815
E06000049	Cheshire East	North West	2031	12.8854	22.3269	152	69078	5	3459	4	64802	7284	64802	3	131	14.7332	12.7942	11.9846	11.0909
E06000049	Cheshire East	North West	2032	12.8854	22.3269	152	69078	5	3459	4	64802	7284	64802	3	131	14.7796	12.3391	11.2758	10.16
E06000049	Cheshire East	North West	2033	12.8854	22.3269	152	69078	5	3459	4	64802	7284	64802	3	131	14.8182	11.7226	10.3435	8.96433
E06000050	Cheshire West and Chester	North West	2015	12.0849	24.3843	193	58271	9	3549	2	54966	5446	54966	3	112	12.0849	12.0849	12.0849	12.0849
E06000050	Cheshire West and Chester	North West	2016	11.8663	23.4681	134	58586	11	3565	2	55624	5761	55624	3	112	11.8663	11.8663	11.8663	11.8663
E06000050	Cheshire West and Chester	North West	2017	13.1244	25.6307	174	59218	8	3564	4	56679	5646	56679	3	112	13.1244	13.1244	13.1244	13.1244
E06000050	Cheshire West and Chester	North West	2018	14.2363	26.6173	176	60100	10	3313	0	57500	6141	57500	3	112	14.2363	14.2363	14.2363	14.2363
E06000050	Cheshire West and Chester	North West	2019	14.1413	24.0729	109	61048	11	3365	2	58008	6520	58008	3	112	14.1413	14.1413	14.1413	14.1413
E06000050	Cheshire West and Chester	North West	2020	14.5918	24.6908	114	61699	10	3253	2	58008	6520	58008	3	112	14.5918	14.5918	14.5918	14.5918
E06000050	Cheshire West and Chester	North West	2021	14.5918	24.6908	114	61699	10	3253	2	58008	6520	58008	3	112	14.9989	14.9989	14.9989	14.9989
E06000050	Cheshire West and Chester	North West	2022	14.5918	24.6908	114	61699	10	3253	2	58008	6520	58008	3	112	15.3375	15.3375	15.3375	15.3375
E06000050	Cheshire West and Chester	North West	2023	14.5918	24.6908	114	61699	10	3253	2	58008	6520	58008	3	112	15.6176	15.6176	15.6176	15.6176
E06000050	Cheshire West and Chester	North West	2024	14.5918	24.6908	114	61699	10	3253	2	58008	6520	58008	3	112	15.8511	15.6176	15.6176	15.6176
E06000050	Cheshire West and Chester	North West	2025	14.5918	24.6908	114	61699	10	3253	2	58008	6520	58008	3	112	16.0452	15.6176	15.6176	15.4349
E06000050	Cheshire West and Chester	North West	2026	14.5918	24.6908	114	61699	10	3253	2	58008	6520	58008	3	112	16.2057	15.6176	15.4646	15.2022
E06000050	Cheshire West and Chester	North West	2027	14.5918	24.6908	114	61699	10	3253	2	58008	6520	58008	3	112	16.3399	15.5052	15.2615	14.9008
E06000050	Cheshire West and Chester	North West	2028	14.5918	24.6908	114	61699	10	3253	2	58008	6520	58008	3	112	16.4508	15.3537	14.9945	14.515
E06000050	Cheshire West and Chester	North West	2029	14.5918	24.6908	114	61699	10	3253	2	58008	6520	58008	3	112	16.5427	15.1475	14.6431	14.0184
E06000050	Cheshire West and Chester	North West	2030	14.5918	24.6908	114	61699	10	3253	2	58008	6520	58008	3	112	16.6201	14.868	14.1808	13.3796
E06000050	Cheshire West and Chester	North West	2031	14.5918	24.6908	114	61699	10	3253	2	58008	6520	58008	3	112	16.6843	14.4885	13.5717	12.5597
E06000050	Cheshire West and Chester	North West	2032	14.5918	24.6908	114	61699	10	3253	2	58008	6520	58008	3	112	16.7368	13.9731	12.769	11.5055
E06000050	Cheshire West and Chester	North West	2033	14.5918	24.6908	114	61699	10	3253	2	58008	6520	58008	3	112	16.7806	13.275	11.7132	10.1514
E06000051	Shropshire	West Midlands	2015	13.071	25.7304	118	51993	9	2791	2	48222	3483	48222	2	100	13.071	13.071	13.071	13.071
E06000051	Shropshire	West Midlands	2016	14.2719	27.222	75	51822	11	2938	3	48548	3893	48548	2	100	14.2719	14.2719	14.2719	14.2719
E06000051	Shropshire	West Midlands	2017	14.9647	29.1395	91	52029	15	2792	3	49074	3465	49074	2	100	14.9647	14.9647	14.9647	14.9647
E06000051	Shropshire	West Midlands	2018	15.6255	29.1209	121	52440	9	2713	1	49323	3293	49323	2	100	15.6255	15.6255	15.6255	15.6255
E06000051	Shropshire	West Midlands	2019	15.3795	27.1038	132	52856	13	2585	2	49507	3426	49507	2	100	15.3795	15.3795	15.3795	15.3795
E06000051	Shropshire	West Midlands	2020	17.4743	28.8397	91	53038	14	2577	2	49507	3426	49507	2	100	17.4743	17.4743	17.4743	17.4743
E06000051	Shropshire	West Midlands	2021	17.4743	28.8397	91	53038	14	2577	2	49507	3426	49507	2	100	17.9618	17.9618	17.9618	17.9618
E06000051	Shropshire	West Midlands	2022	17.4743	28.8397	91	53038	14	2577	2	49507	3426	49507	2	100	18.3672	18.3672	18.3672	18.3672
E06000051	Shropshire	West Midlands	2023	17.4743	28.8397	91	53038	14	2577	2	49507	3426	49507	2	100	18.7027	18.7027	18.7027	18.7027
E06000051	Shropshire	West Midlands	2024	17.4743	28.8397	91	53038	14	2577	2	49507	3426	49507	2	100	18.9823	18.7027	18.7027	18.7027
E06000051	Shropshire	West Midlands	2025	17.4743	28.8397	91	53038	14	2577	2	49507	3426	49507	2	100	19.2147	18.7027	18.7027	18.4839
E06000051	Shropshire	West Midlands	2026	17.4743	28.8397	91	53038	14	2577	2	49507	3426	49507	2	100	19.4069	18.7027	18.5194	18.2052
E06000051	Shropshire	West Midlands	2027	17.4743	28.8397	91	53038	14	2577	2	49507	3426	49507	2	100	19.5677	18.568	18.2763	17.8443
E06000051	Shropshire	West Midlands	2028	17.4743	28.8397	91	53038	14	2577	2	49507	3426	49507	2	100	19.7005	18.3866	17.9565	17.3823
E06000051	Shropshire	West Midlands	2029	17.4743	28.8397	91	53038	14	2577	2	49507	3426	49507	2	100	19.8106	18.1398	17.5357	16.7875
E06000051	Shropshire	West Midlands	2030	17.4743	28.8397	91	53038	14	2577	2	49507	3426	49507	2	100	19.9032	17.805	16.9821	16.0226
E06000051	Shropshire	West Midlands	2031	17.4743	28.8397	91	53038	14	2577	2	49507	3426	49507	2	100	19.9801	17.3505	16.2527	15.0407
E06000051	Shropshire	West Midlands	2032	17.4743	28.8397	91	53038	14	2577	2	49507	3426	49507	2	100	20.043	16.7333	15.2913	13.7783
E06000051	Shropshire	West Midlands	2033	17.4743	28.8397	91	53038	14	2577	2	49507	3426	49507	2	100	20.0954	15.8973	14.027	12.1568
E06000052	Cornwall	South West	2015	18.555	28.9822	227	92067	27	5402	2	86795	7376	86795	2	60	18.555	18.555	18.555	18.555
E06000052	Cornwall	South West	2016	18.1268	29.3076	232	92802	16	5303	5	87961	8008	87961	2	60	18.1268	18.1268	18.1268	18.1268
E06000052	Cornwall	South West	2017	16.4365	28.4369	175	93755	23	5158	6	89327	7716	89327	2	60	16.4365	16.4365	16.4365	16.4365
E06000052	Cornwall	South West	2018	16.5376	28.6083	264	95032	15	4997	4	90422	7983	90422	2	60	16.5376	16.5376	16.5376	16.5376
E06000052	Cornwall	South West	2019	16.6948	29.5245	210	96066	13	4825	4	91032	8163	91032	2	60	16.6948	16.6948	16.6948	16.6948
E06000052	Cornwall	South West	2020	18.0634	30.6994	206	96953	12	4726	4	91032	8163	91032	2	60	18.0634	18.0634	18.0634	18.0634
E06000052	Cornwall	South West	2021	18.0634	30.6994	206	96953	12	4726	4	91032	8163	91032	2	60	18.5674	18.5674	18.5674	18.5674
E06000052	Cornwall	South West	2022	18.0634	30.6994	206	96953	12	4726	4	91032	8163	91032	2	60	18.9864	18.9864	18.9864	18.9864
E06000052	Cornwall	South West	2023	18.0634	30.6994	206	96953	12	4726	4	91032	8163	91032	2	60	19.3332	19.3332	19.3332	19.3332
E06000052	Cornwall	South West	2024	18.0634	30.6994	206	96953	12	4726	4	91032	8163	91032	2	60	19.6223	19.3332	19.3332	19.3332
E06000052	Cornwall	South West	2025	18.0634	30.6994	206	96953	12	4726	4	91032	8163	91032	2	60	19.8625	19.3332	19.3332	19.107
E06000052	Cornwall	South West	2026	18.0634	30.6994	206	96953	12	4726	4	91032	8163	91032	2	60	20.0612	19.3332	19.1438	18.819
E06000052	Cornwall	South West	2027	18.0634	30.6994	206	96953	12	4726	4	91032	8163	91032	2	60	20.2274	19.194	18.8924	18.4459
E06000052	Cornwall	South West	2028	18.0634	30.6994	206	96953	12	4726	4	91032	8163	91032	2	60	20.3647	19.0065	18.5619	17.9683
E06000052	Cornwall	South West	2029	18.0634	30.6994	206	96953	12	4726	4	91032	8163	91032	2	60	20.4785	18.7513	18.1269	17.3535
E06000052	Cornwall	South West	2030	18.0634	30.6994	206	96953	12	4726	4	91032	8163	91032	2	60	20.5742	18.4053	17.5546	16.5628
E06000052	Cornwall	South West	2031	18.0634	30.6994	206	96953	12	4726	4	91032	8163	91032	2	60	20.6537	17.9355	16.8006	15.5478
E06000052	Cornwall	South West	2032	18.0634	30.6994	206	96953	12	4726	4	91032	8163	91032	2	60	20.7187	17.2975	15.8069	14.2428
E06000052	Cornwall	South West	2033	18.0634	30.6994	206	96953	12	4726	4	91032	8163	91032	2	60	20.7729	16.4333	14.4999	12.5666
E06000054	Wiltshire	South West	2015	11.0124	21.2331	182	91833	8	5041	0	86345	5188	86345	3	133	11.0124	11.0124	11.0124	11.0124
E06000054	Wiltshire	South West	2016	10.4928	20.1583	154	92225	11	5114	2	87703	5579	87703	3	133	10.4928	10.4928	10.4928	10.4928
E06000054	Wiltshire	South West	2017	9.4056	19.3662	154	93338	14	4836	1	88514	5269	88514	3	133	9.4056	9.4056	9.4056	9.4056
E06000054	Wiltshire	South West	2018	9.3582	18.9629	134	94110	16	4815	1	88731	5664	88731	3	133	9.3582	9.3582	9.3582	9.3582
E06000054	Wiltshire	South West	2019	9.73909	19.5025	131	94516	11	4747	3	88725	5904	88725	3	133	9.73909	9.73909	9.73909	9.73909
E06000054	Wiltshire	South West	2020	10.3401	20.3033	148	94699	19	4492	3	88725	5904	88725	3	133	10.3401	10.3401	10.3401	10.3401
E06000054	Wiltshire	South West	2021	10.3401	20.3033	148	94699	19	4492	3	88725	5904	88725	3	133	10.6286	10.6286	10.6286	10.6286
E06000054	Wiltshire	South West	2022	10.3401	20.3033	148	94699	19	4492	3	88725	5904	88725	3	133	10.8685	10.8685	10.8685	10.8685
E06000054	Wiltshire	South West	2023	10.3401	20.3033	148	94699	19	4492	3	88725	5904	88725	3	133	11.067	11.067	11.067	11.067
E06000054	Wiltshire	South West	2024	10.3401	20.3033	148	94699	19	4492	3	88725	5904	88725	3	133	11.2325	11.067	11.067	11.067
E06000054	Wiltshire	South West	2025	10.3401	20.3033	148	94699	19	4492	3	88725	5904	88725	3	133	11.37	11.067	11.067	10.9376
E06000054	Wiltshire	South West	2026	10.3401	20.3033	148	94699	19	4492	3	88725	5904	88725	3	133	11.4837	11.067	10.9586	10.7727
E06000054	Wiltshire	South West	2027	10.3401	20.3033	148	94699	19	4492	3	88725	5904	88725	3	133	11.5789	10.9874	10.8147	10.5591
E06000054	Wiltshire	South West	2028	10.3401	20.3033	148	94699	19	4492	3	88725	5904	88725	3	133	11.6575	10.88	10.6255	10.2857
E06000054	Wiltshire	South West	2029	10.3401	20.3033	148	94699	19	4492	3	88725	5904	88725	3	133	11.7226	10.7339	10.3765	9.93378
E06000054	Wiltshire	South West	2030	10.3401	20.3033	148	94699	19	4492	3	88725	5904	88725	3	133	11.7774	10.5358	10.0489	9.48113
E06000054	Wiltshire	South West	2031	10.3401	20.3033	148	94699	19	4492	3	88725	5904	88725	3	133	11.8229	10.2669	9.61726	8.90011
E06000054	Wiltshire	South West	2032	10.3401	20.3033	148	94699	19	4492	3	88725	5904	88725	3	133	11.8601	9.90168	9.04841	8.15309
E06000054	Wiltshire	South West	2033	10.3401	20.3033	148	94699	19	4492	3	88725	5904	88725	3	133	11.8911	9.40699	8.30028	7.19358
E06000055	Bedford	East of England	2015	15.4976	27.7482	104	33076	9	2156	3	31622	2089	31622	2	97	15.4976	15.4976	15.4976	15.4976
E06000055	Bedford	East of England	2016	16.5338	28.5944	98	33622	9	2211	0	32498	2133	32498	2	97	16.5338	16.5338	16.5338	16.5338
E06000055	Bedford	East of England	2017	16.0806	29.7244	99	34470	9	2186	3	33121	2227	33121	2	97	16.0806	16.0806	16.0806	16.0806
E06000055	Bedford	East of England	2018	17.6402	30.3814	75	35130	8	2163	2	33962	2078	33962	2	97	17.6402	17.6402	17.6402	17.6402
E06000055	Bedford	East of England	2019	17.5087	31.131	72	36022	8	2098	3	34416	2278	34416	2	97	17.5087	17.5087	17.5087	17.5087
E06000055	Bedford	East of England	2020	17.0521	28.3892	84	36535	7	2037	3	34416	2278	34416	2	97	17.0521	17.0521	17.0521	17.0521
E06000055	Bedford	East of England	2021	17.0521	28.3892	84	36535	7	2037	3	34416	2278	34416	2	97	17.5279	17.5279	17.5279	17.5279
E06000055	Bedford	East of England	2022	17.0521	28.3892	84	36535	7	2037	3	34416	2278	34416	2	97	17.9235	17.9235	17.9235	17.9235
E06000055	Bedford	East of England	2023	17.0521	28.3892	84	36535	7	2037	3	34416	2278	34416	2	97	18.2509	18.2509	18.2509	18.2509
E06000055	Bedford	East of England	2024	17.0521	28.3892	84	36535	7	2037	3	34416	2278	34416	2	97	18.5237	18.2509	18.2509	18.2509
E06000055	Bedford	East of England	2025	17.0521	28.3892	84	36535	7	2037	3	34416	2278	34416	2	97	18.7505	18.2509	18.2509	18.0374
E06000055	Bedford	East of England	2026	17.0521	28.3892	84	36535	7	2037	3	34416	2278	34416	2	97	18.9381	18.2509	18.072	17.7654
E06000055	Bedford	East of England	2027	17.0521	28.3892	84	36535	7	2037	3	34416	2278	34416	2	97	19.095	18.1195	17.8348	17.4132
E06000055	Bedford	East of England	2028	17.0521	28.3892	84	36535	7	2037	3	34416	2278	34416	2	97	19.2246	17.9425	17.5227	16.9624
E06000055	Bedford	East of England	2029	17.0521	28.3892	84	36535	7	2037	3	34416	2278	34416	2	97	19.332	17.7016	17.1121	16.382
E06000055	Bedford	East of England	2030	17.0521	28.3892	84	36535	7	2037	3	34416	2278	34416	2	97	19.4224	17.3749	16.5718	15.6356
E06000055	Bedford	East of England	2031	17.0521	28.3892	84	36535	7	2037	3	34416	2278	34416	2	97	19.4974	16.9314	15.86	14.6774
E06000055	Bedford	East of England	2032	17.0521	28.3892	84	36535	7	2037	3	34416	2278	34416	2	97	19.5588	16.3291	14.9219	13.4454
E06000055	Bedford	East of England	2033	17.0521	28.3892	84	36535	7	2037	3	34416	2278	34416	2	97	19.61	15.5133	13.6882	11.8631
E06000056	Central Bedfordshire	East of England	2015	10.191	20.9767	101	52134	5	3299	7	50228	3935	50228	3	138	10.191	10.191	10.191	10.191
E06000056	Central Bedfordshire	East of England	2016	10.4866	20.7329	79	53268	7	3308	0	51337	4528	51337	3	138	10.4866	10.4866	10.4866	10.4866
E06000056	Central Bedfordshire	East of England	2017	10.5006	21.9115	88	54492	10	3227	0	52280	4361	52280	3	138	10.5006	10.5006	10.5006	10.5006
E06000056	Central Bedfordshire	East of England	2018	11.0691	21.8035	101	55271	13	3362	2	53200	4082	53200	3	138	11.0691	11.0691	11.0691	11.0691
E06000056	Central Bedfordshire	East of England	2019	10.682	21.2734	85	56338	8	3361	2	54291	4145	54291	3	138	10.682	10.682	10.682	10.682
E06000056	Central Bedfordshire	East of England	2020	11.2362	20.7012	68	57475	9	3232	2	54291	4145	54291	3	138	11.2362	11.2362	11.2362	11.2362
E06000056	Central Bedfordshire	East of England	2021	11.2362	20.7012	68	57475	9	3232	2	54291	4145	54291	3	138	11.5497	11.5497	11.5497	11.5497
E06000056	Central Bedfordshire	East of England	2022	11.2362	20.7012	68	57475	9	3232	2	54291	4145	54291	3	138	11.8104	11.8104	11.8104	11.8104
E06000056	Central Bedfordshire	East of England	2023	11.2362	20.7012	68	57475	9	3232	2	54291	4145	54291	3	138	12.0261	12.0261	12.0261	12.0261
E06000056	Central Bedfordshire	East of England	2024	11.2362	20.7012	68	57475	9	3232	2	54291	4145	54291	3	138	12.2059	12.0261	12.0261	12.0261
E06000056	Central Bedfordshire	East of England	2025	11.2362	20.7012	68	57475	9	3232	2	54291	4145	54291	3	138	12.3553	12.0261	12.0261	11.8854
E06000056	Central Bedfordshire	East of England	2026	11.2362	20.7012	68	57475	9	3232	2	54291	4145	54291	3	138	12.4789	12.0261	11.9082	11.7062
E06000056	Central Bedfordshire	East of England	2027	11.2362	20.7012	68	57475	9	3232	2	54291	4145	54291	3	138	12.5823	11.9395	11.7519	11.4741
E06000056	Central Bedfordshire	East of England	2028	11.2362	20.7012	68	57475	9	3232	2	54291	4145	54291	3	138	12.6677	11.8229	11.5463	11.1771
E06000056	Central Bedfordshire	East of England	2029	11.2362	20.7012	68	57475	9	3232	2	54291	4145	54291	3	138	12.7385	11.6641	11.2757	10.7946
E06000056	Central Bedfordshire	East of England	2030	11.2362	20.7012	68	57475	9	3232	2	54291	4145	54291	3	138	12.798	11.4488	10.9197	10.3028
E06000056	Central Bedfordshire	East of England	2031	11.2362	20.7012	68	57475	9	3232	2	54291	4145	54291	3	138	12.8475	11.1566	10.4507	9.67138
E06000056	Central Bedfordshire	East of England	2032	11.2362	20.7012	68	57475	9	3232	2	54291	4145	54291	3	138	12.8879	10.7597	9.83253	8.85962
E06000056	Central Bedfordshire	East of England	2033	11.2362	20.7012	68	57475	9	3232	2	54291	4145	54291	3	138	12.9216	10.2222	9.01957	7.81696
E06000057	Northumberland	North East	2015	15.3192	26.5163	139	52594	7	2832	1	48658	4068	48658	2	84	15.3192	15.3192	15.3192	15.3192
E06000057	Northumberland	North East	2016	16.024	26.2625	197	52078	7	2819	9	48687	4331	48687	2	84	16.024	16.024	16.024	16.024
E06000057	Northumberland	North East	2017	18.703	31.4615	232	51981	7	2767	3	48848	3999	48848	2	84	18.703	18.703	18.703	18.703
E06000057	Northumberland	North East	2018	19.5234	33.0741	170	52204	5	2638	1	49083	4057	49083	2	84	19.5234	19.5234	19.5234	19.5234
E06000057	Northumberland	North East	2019	19.532	32.4038	142	52355	10	2519	4	48999	5506	48999	2	84	19.532	19.532	19.532	19.532
E06000057	Northumberland	North East	2020	22.7123	36.2679	184	52443	5	2419	4	48999	5506	48999	2	84	22.7123	22.7123	22.7123	22.7123
E06000057	Northumberland	North East	2021	22.7123	36.2679	184	52443	5	2419	4	48999	5506	48999	2	84	23.346	23.346	23.346	23.346
E06000057	Northumberland	North East	2022	22.7123	36.2679	184	52443	5	2419	4	48999	5506	48999	2	84	23.8729	23.8729	23.8729	23.8729
E06000057	Northumberland	North East	2023	22.7123	36.2679	184	52443	5	2419	4	48999	5506	48999	2	84	24.309	24.309	24.309	24.309
E06000057	Northumberland	North East	2024	22.7123	36.2679	184	52443	5	2419	4	48999	5506	48999	2	84	24.6723	24.309	24.309	24.309
E06000057	Northumberland	North East	2025	22.7123	36.2679	184	52443	5	2419	4	48999	5506	48999	2	84	24.9744	24.309	24.309	24.0245
E06000057	Northumberland	North East	2026	22.7123	36.2679	184	52443	5	2419	4	48999	5506	48999	2	84	25.2243	24.309	24.0707	23.6623
E06000057	Northumberland	North East	2027	22.7123	36.2679	184	52443	5	2419	4	48999	5506	48999	2	84	25.4332	24.1339	23.7547	23.1932
E06000057	Northumberland	North East	2028	22.7123	36.2679	184	52443	5	2419	4	48999	5506	48999	2	84	25.6058	23.8981	23.339	22.5927
E06000057	Northumberland	North East	2029	22.7123	36.2679	184	52443	5	2419	4	48999	5506	48999	2	84	25.7489	23.5773	22.7921	21.8197
E06000057	Northumberland	North East	2030	22.7123	36.2679	184	52443	5	2419	4	48999	5506	48999	2	84	25.8693	23.1421	22.0725	20.8255
E06000057	Northumberland	North East	2031	22.7123	36.2679	184	52443	5	2419	4	48999	5506	48999	2	84	25.9692	22.5514	21.1245	19.5493
E06000057	Northumberland	North East	2032	22.7123	36.2679	184	52443	5	2419	4	48999	5506	48999	2	84	26.051	21.7492	19.875	17.9084
E06000057	Northumberland	North East	2033	22.7123	36.2679	184	52443	5	2419	4	48999	5506	48999	2	84	26.1191	20.6626	18.2317	15.8008
E08000001	Bolton	North West	2015	24.8405	32.9298	207	58312	14	3771	18	55346	5516	55346	1	37	24.8405	24.8405	24.8405	24.8405
E08000001	Bolton	North West	2016	26.3654	35.67	152	58831	14	3813	12	56191	5841	56191	1	37	26.3654	26.3654	26.3654	26.3654
E08000001	Bolton	North West	2017	29.1362	36.2982	190	59565	18	3699	6	57188	5670	57188	1	37	29.1362	29.1362	29.1362	29.1362
E08000001	Bolton	North West	2018	31.861	36.9225	186	60516	25	3607	7	57619	5653	57619	1	37	31.861	31.861	31.861	31.861
E08000001	Bolton	North West	2019	32.2093	37.7961	180	60911	12	3673	13	58137	5825	58137	1	37	32.2093	32.2093	32.2093	32.2093
E08000001	Bolton	North West	2020	32.6698	36.9867	177	61687	15	3577	13	58137	5825	58137	1	37	32.6698	32.6698	32.6698	32.6698
E08000001	Bolton	North West	2021	32.6698	36.9867	177	61687	15	3577	13	58137	5825	58137	1	37	33.5813	33.5813	33.5813	33.5813
E08000001	Bolton	North West	2022	32.6698	36.9867	177	61687	15	3577	13	58137	5825	58137	1	37	34.3392	34.3392	34.3392	34.3392
E08000001	Bolton	North West	2023	32.6698	36.9867	177	61687	15	3577	13	58137	5825	58137	1	37	34.9665	34.9665	34.9665	34.9665
E08000001	Bolton	North West	2024	32.6698	36.9867	177	61687	15	3577	13	58137	5825	58137	1	37	35.4892	34.9665	34.9665	34.9665
E08000001	Bolton	North West	2025	32.6698	36.9867	177	61687	15	3577	13	58137	5825	58137	1	37	35.9237	34.9665	34.9665	34.5573
E08000001	Bolton	North West	2026	32.6698	36.9867	177	61687	15	3577	13	58137	5825	58137	1	37	36.283	34.9665	34.6238	34.0363
E08000001	Bolton	North West	2027	32.6698	36.9867	177	61687	15	3577	13	58137	5825	58137	1	37	36.5836	34.7147	34.1692	33.3615
E08000001	Bolton	North West	2028	32.6698	36.9867	177	61687	15	3577	13	58137	5825	58137	1	37	36.8319	34.3755	33.5713	32.4978
E08000001	Bolton	North West	2029	32.6698	36.9867	177	61687	15	3577	13	58137	5825	58137	1	37	37.0377	33.914	32.7845	31.3859
E08000001	Bolton	North West	2030	32.6698	36.9867	177	61687	15	3577	13	58137	5825	58137	1	37	37.2109	33.2881	31.7495	29.9558
E08000001	Bolton	North West	2031	32.6698	36.9867	177	61687	15	3577	13	58137	5825	58137	1	37	37.3546	32.4384	30.3858	28.12
E08000001	Bolton	North West	2032	32.6698	36.9867	177	61687	15	3577	13	58137	5825	58137	1	37	37.4722	31.2845	28.5886	25.7598
E08000001	Bolton	North West	2033	32.6698	36.9867	177	61687	15	3577	13	58137	5825	58137	1	37	37.5702	29.7215	26.2248	22.7282
E08000002	Bury	North West	2015	18.3218	30.5065	110	37851	7	2343	11	35829	3364	35829	2	75	18.3218	18.3218	18.3218	18.3218
E08000002	Bury	North West	2016	19.1868	31.9139	98	38021	12	2361	9	36201	3417	36201	2	75	19.1868	19.1868	19.1868	19.1868
E08000002	Bury	North West	2017	20.4662	33.3299	123	38356	6	2250	5	36576	3572	36576	2	75	20.4662	20.4662	20.4662	20.4662
E08000002	Bury	North West	2018	21.9689	34.2274	109	38773	9	2219	6	36614	4254	36614	2	75	21.9689	21.9689	21.9689	21.9689
E08000002	Bury	North West	2019	22.4675	32.801	109	38825	11	2228	5	36630	4292	36630	2	75	22.4675	22.4675	22.4675	22.4675
E08000002	Bury	North West	2020	22.1379	32.1513	72	38888	3	2103	5	36630	4292	36630	2	75	22.1379	22.1379	22.1379	22.1379
E08000002	Bury	North West	2021	22.1379	32.1513	72	38888	3	2103	5	36630	4292	36630	2	75	22.7556	22.7556	22.7556	22.7556
E08000002	Bury	North West	2022	22.1379	32.1513	72	38888	3	2103	5	36630	4292	36630	2	75	23.2692	23.2692	23.2692	23.2692
E08000002	Bury	North West	2023	22.1379	32.1513	72	38888	3	2103	5	36630	4292	36630	2	75	23.6942	23.6942	23.6942	23.6942
E08000002	Bury	North West	2024	22.1379	32.1513	72	38888	3	2103	5	36630	4292	36630	2	75	24.0484	23.6942	23.6942	23.6942
E08000002	Bury	North West	2025	22.1379	32.1513	72	38888	3	2103	5	36630	4292	36630	2	75	24.3429	23.6942	23.6942	23.417
E08000002	Bury	North West	2026	22.1379	32.1513	72	38888	3	2103	5	36630	4292	36630	2	75	24.5864	23.6942	23.462	23.064
E08000002	Bury	North West	2027	22.1379	32.1513	72	38888	3	2103	5	36630	4292	36630	2	75	24.7901	23.5236	23.154	22.6067
E08000002	Bury	North West	2028	22.1379	32.1513	72	38888	3	2103	5	36630	4292	36630	2	75	24.9583	23.2938	22.7488	22.0214
E08000002	Bury	North West	2029	22.1379	32.1513	72	38888	3	2103	5	36630	4292	36630	2	75	25.0978	22.981	22.2157	21.2679
E08000002	Bury	North West	2030	22.1379	32.1513	72	38888	3	2103	5	36630	4292	36630	2	75	25.2151	22.5569	21.5144	20.2988
E08000002	Bury	North West	2031	22.1379	32.1513	72	38888	3	2103	5	36630	4292	36630	2	75	25.3125	21.9811	20.5903	19.0549
E08000002	Bury	North West	2032	22.1379	32.1513	72	38888	3	2103	5	36630	4292	36630	2	75	25.3922	21.1992	19.3724	17.4555
E08000002	Bury	North West	2033	22.1379	32.1513	72	38888	3	2103	5	36630	4292	36630	2	75	25.4586	20.1401	17.7707	15.4013
E08000003	Manchester	North West	2015	27.3104	35.4164	410	103627	33	8023	12	100765	12091	100765	1	2	27.3104	27.3104	27.3104	27.3104
E08000003	Manchester	North West	2016	28.2148	37.6615	344	106196	63	7946	38	103392	12811	103392	1	2	28.2148	28.2148	28.2148	28.2148
E08000003	Manchester	North West	2017	31.2345	38.977	367	108777	37	7457	30	104784	12722	104784	1	2	31.2345	31.2345	31.2345	31.2345
E08000003	Manchester	North West	2018	33.527	40.176	431	110138	32	7237	36	105455	13853	105455	1	2	33.527	33.527	33.527	33.527
E08000003	Manchester	North West	2019	34.5767	40.665	420	111066	45	7224	39	106231	13533	106231	1	2	34.5767	34.5767	34.5767	34.5767
E08000003	Manchester	North West	2020	33.7807	41.7765	451	111771	26	6920	39	106231	13533	106231	1	2	33.7807	33.7807	33.7807	33.7807
E08000003	Manchester	North West	2021	33.7807	41.7765	451	111771	26	6920	39	106231	13533	106231	1	2	34.7232	34.7232	34.7232	34.7232
E08000003	Manchester	North West	2022	33.7807	41.7765	451	111771	26	6920	39	106231	13533	106231	1	2	35.5069	35.5069	35.5069	35.5069
E08000003	Manchester	North West	2023	33.7807	41.7765	451	111771	26	6920	39	106231	13533	106231	1	2	36.1555	36.1555	36.1555	36.1555
E08000003	Manchester	North West	2024	33.7807	41.7765	451	111771	26	6920	39	106231	13533	106231	1	2	36.6959	36.1555	36.1555	36.1555
E08000003	Manchester	North West	2025	33.7807	41.7765	451	111771	26	6920	39	106231	13533	106231	1	2	37.1452	36.1555	36.1555	35.7324
E08000003	Manchester	North West	2026	33.7807	41.7765	451	111771	26	6920	39	106231	13533	106231	1	2	37.5168	36.1555	35.8011	35.1937
E08000003	Manchester	North West	2027	33.7807	41.7765	451	111771	26	6920	39	106231	13533	106231	1	2	37.8276	35.8951	35.3311	34.4959
E08000003	Manchester	North West	2028	33.7807	41.7765	451	111771	26	6920	39	106231	13533	106231	1	2	38.0843	35.5444	34.7129	33.6029
E08000003	Manchester	North West	2029	33.7807	41.7765	451	111771	26	6920	39	106231	13533	106231	1	2	38.2972	35.0672	33.8994	32.4531
E08000003	Manchester	North West	2030	33.7807	41.7765	451	111771	26	6920	39	106231	13533	106231	1	2	38.4762	34.42	32.8292	30.9744
E08000003	Manchester	North West	2031	33.7807	41.7765	451	111771	26	6920	39	106231	13533	106231	1	2	38.6248	33.5414	31.4191	29.0762
E08000003	Manchester	North West	2032	33.7807	41.7765	451	111771	26	6920	39	106231	13533	106231	1	2	38.7464	32.3483	29.5607	26.6357
E08000003	Manchester	North West	2033	33.7807	41.7765	451	111771	26	6920	39	106231	13533	106231	1	2	38.8478	30.7321	27.1166	23.501
E08000004	Oldham	North West	2015	28.7715	32.3854	154	51412	10	3331	4	49088	5059	49088	1	25	28.7715	28.7715	28.7715	28.7715
E08000004	Oldham	North West	2016	31.0213	36.4646	178	52119	22	3328	7	49636	5215	49636	1	25	31.0213	31.0213	31.0213	31.0213
E08000004	Oldham	North West	2017	34.6332	35.2429	190	52646	17	3323	14	49829	6610	49829	1	25	34.6332	34.6332	34.6332	34.6332
E08000004	Oldham	North West	2018	37.4205	35.5367	241	52979	8	3187	21	50159	7232	50159	1	25	37.4205	37.4205	37.4205	37.4205
E08000004	Oldham	North West	2019	38.3364	38.7497	175	53234	21	3131	22	50255	7400	50255	1	25	38.3364	38.3364	38.3364	38.3364
E08000004	Oldham	North West	2020	37.7482	37.5551	156	53343	15	3004	22	50255	7400	50255	1	25	37.7482	37.7482	37.7482	37.7482
E08000004	Oldham	North West	2021	37.7482	37.5551	156	53343	15	3004	22	50255	7400	50255	1	25	38.8013	38.8013	38.8013	38.8013
E08000004	Oldham	North West	2022	37.7482	37.5551	156	53343	15	3004	22	50255	7400	50255	1	25	39.6771	39.6771	39.6771	39.6771
E08000004	Oldham	North West	2023	37.7482	37.5551	156	53343	15	3004	22	50255	7400	50255	1	25	40.4019	40.4019	40.4019	40.4019
E08000004	Oldham	North West	2024	37.7482	37.5551	156	53343	15	3004	22	50255	7400	50255	1	25	41.0058	40.4019	40.4019	40.4019
E08000004	Oldham	North West	2025	37.7482	37.5551	156	53343	15	3004	22	50255	7400	50255	1	25	41.5079	40.4019	40.4019	39.9292
E08000004	Oldham	North West	2026	37.7482	37.5551	156	53343	15	3004	22	50255	7400	50255	1	25	41.9231	40.4019	40.0059	39.3272
E08000004	Oldham	North West	2027	37.7482	37.5551	156	53343	15	3004	22	50255	7400	50255	1	25	42.2704	40.111	39.4807	38.5474
E08000004	Oldham	North West	2028	37.7482	37.5551	156	53343	15	3004	22	50255	7400	50255	1	25	42.5573	39.7191	38.7898	37.5495
E08000004	Oldham	North West	2029	37.7482	37.5551	156	53343	15	3004	22	50255	7400	50255	1	25	42.7951	39.1858	37.8808	36.2647
E08000004	Oldham	North West	2030	37.7482	37.5551	156	53343	15	3004	22	50255	7400	50255	1	25	42.9952	38.4626	36.6849	34.6123
E08000004	Oldham	North West	2031	37.7482	37.5551	156	53343	15	3004	22	50255	7400	50255	1	25	43.1612	37.4808	35.1092	32.4912
E08000004	Oldham	North West	2032	37.7482	37.5551	156	53343	15	3004	22	50255	7400	50255	1	25	43.2971	36.1475	33.0326	29.764
E08000004	Oldham	North West	2033	37.7482	37.5551	156	53343	15	3004	22	50255	7400	50255	1	25	43.4104	34.3416	30.3014	26.2612
E08000005	Rochdale	North West	2015	25.1512	32.8408	153	44801	14	2892	3	42621	4581	42621	1	15	25.1512	25.1512	25.1512	25.1512
E08000005	Rochdale	North West	2016	25.7431	35.5605	139	45185	7	3071	6	43400	4830	43400	1	15	25.7431	25.7431	25.7431	25.7431
E08000005	Rochdale	North West	2017	27.7202	35.7477	113	46017	17	2966	10	44327	5300	44327	1	15	27.7202	27.7202	27.7202	27.7202
E08000005	Rochdale	North West	2018	29.3835	36.4782	170	46880	7	2830	11	44904	5616	44904	1	15	29.3835	29.3835	29.3835	29.3835
E08000005	Rochdale	North West	2019	30.0118	36.8762	166	47448	14	2876	17	45455	5976	45455	1	15	30.0118	30.0118	30.0118	30.0118
E08000005	Rochdale	North West	2020	29.7806	35.941	100	48179	7	2734	17	45455	5976	45455	1	15	29.7806	29.7806	29.7806	29.7806
E08000005	Rochdale	North West	2021	29.7806	35.941	100	48179	7	2734	17	45455	5976	45455	1	15	30.6115	30.6115	30.6115	30.6115
E08000005	Rochdale	North West	2022	29.7806	35.941	100	48179	7	2734	17	45455	5976	45455	1	15	31.3024	31.3024	31.3024	31.3024
E08000005	Rochdale	North West	2023	29.7806	35.941	100	48179	7	2734	17	45455	5976	45455	1	15	31.8742	31.8742	31.8742	31.8742
E08000005	Rochdale	North West	2024	29.7806	35.941	100	48179	7	2734	17	45455	5976	45455	1	15	32.3507	31.8742	31.8742	31.8742
E08000005	Rochdale	North West	2025	29.7806	35.941	100	48179	7	2734	17	45455	5976	45455	1	15	32.7468	31.8742	31.8742	31.5013
E08000005	Rochdale	North West	2026	29.7806	35.941	100	48179	7	2734	17	45455	5976	45455	1	15	33.0743	31.8742	31.5618	31.0263
E08000005	Rochdale	North West	2027	29.7806	35.941	100	48179	7	2734	17	45455	5976	45455	1	15	33.3483	31.6447	31.1475	30.4112
E08000005	Rochdale	North West	2028	29.7806	35.941	100	48179	7	2734	17	45455	5976	45455	1	15	33.5747	31.3355	30.6024	29.6239
E08000005	Rochdale	North West	2029	29.7806	35.941	100	48179	7	2734	17	45455	5976	45455	1	15	33.7623	30.9148	29.8852	28.6103
E08000005	Rochdale	North West	2030	29.7806	35.941	100	48179	7	2734	17	45455	5976	45455	1	15	33.9201	30.3442	28.9418	27.3066
E08000005	Rochdale	North West	2031	29.7806	35.941	100	48179	7	2734	17	45455	5976	45455	1	15	34.0511	29.5697	27.6987	25.6332
E08000005	Rochdale	North West	2032	29.7806	35.941	100	48179	7	2734	17	45455	5976	45455	1	15	34.1584	28.5178	26.0603	23.4817
E08000005	Rochdale	North West	2033	29.7806	35.941	100	48179	7	2734	17	45455	5976	45455	1	15	34.2477	27.0931	23.9056	20.7182
E08000006	Salford	North West	2015	20.2952	32.3366	197	47553	18	3546	0	45913	3900	45913	1	17	20.2952	20.2952	20.2952	20.2952
E08000006	Salford	North West	2016	20.33	33.0563	160	48490	16	3691	0	47079	3990	47079	1	17	20.33	20.33	20.33	20.33
E08000006	Salford	North West	2017	23.0662	35.4746	169	49644	17	3559	9	48004	3688	48004	1	17	23.0662	23.0662	23.0662	23.0662
E08000006	Salford	North West	2018	24.3848	36.4386	183	50474	19	3553	5	49001	4261	49001	1	17	24.3848	24.3848	24.3848	24.3848
E08000006	Salford	North West	2019	24.1402	34.7257	161	51495	14	3524	4	49714	4349	49714	1	17	24.1402	24.1402	24.1402	24.1402
E08000006	Salford	North West	2020	23.1629	34.0633	162	52420	7	3419	4	49714	4349	49714	1	17	23.1629	23.1629	23.1629	23.1629
E08000006	Salford	North West	2021	23.1629	34.0633	162	52420	7	3419	4	49714	4349	49714	1	17	23.8092	23.8092	23.8092	23.8092
E08000006	Salford	North West	2022	23.1629	34.0633	162	52420	7	3419	4	49714	4349	49714	1	17	24.3465	24.3465	24.3465	24.3465
E08000006	Salford	North West	2023	23.1629	34.0633	162	52420	7	3419	4	49714	4349	49714	1	17	24.7913	24.7913	24.7913	24.7913
E08000006	Salford	North West	2024	23.1629	34.0633	162	52420	7	3419	4	49714	4349	49714	1	17	25.1619	24.7913	24.7913	24.7913
E08000006	Salford	North West	2025	23.1629	34.0633	162	52420	7	3419	4	49714	4349	49714	1	17	25.4699	24.7913	24.7913	24.5012
E08000006	Salford	North West	2026	23.1629	34.0633	162	52420	7	3419	4	49714	4349	49714	1	17	25.7247	24.7913	24.5483	24.1318
E08000006	Salford	North West	2027	23.1629	34.0633	162	52420	7	3419	4	49714	4349	49714	1	17	25.9378	24.6128	24.226	23.6533
E08000006	Salford	North West	2028	23.1629	34.0633	162	52420	7	3419	4	49714	4349	49714	1	17	26.1139	24.3723	23.8021	23.041
E08000006	Salford	North West	2029	23.1629	34.0633	162	52420	7	3419	4	49714	4349	49714	1	17	26.2598	24.0451	23.2443	22.2526
E08000006	Salford	North West	2030	23.1629	34.0633	162	52420	7	3419	4	49714	4349	49714	1	17	26.3826	23.6013	22.5105	21.2387
E08000006	Salford	North West	2031	23.1629	34.0633	162	52420	7	3419	4	49714	4349	49714	1	17	26.4845	22.9989	21.5436	19.9371
E08000006	Salford	North West	2032	23.1629	34.0633	162	52420	7	3419	4	49714	4349	49714	1	17	26.5679	22.1807	20.2693	18.2637
E08000006	Salford	North West	2033	23.1629	34.0633	162	52420	7	3419	4	49714	4349	49714	1	17	26.6374	21.0726	18.5935	16.1143
E08000007	Stockport	North West	2015	12.461	25.034	118	54458	19	3378	7	51788	4793	51788	2	96	12.461	12.461	12.461	12.461
E08000007	Stockport	North West	2016	12.4903	24.627	127	55155	20	3420	6	52504	5447	52504	2	96	12.4903	12.4903	12.4903	12.4903
E08000007	Stockport	North West	2017	13.7193	26.8462	132	55710	10	3297	1	53187	5068	53187	2	96	13.7193	13.7193	13.7193	13.7193
E08000007	Stockport	North West	2018	14.6598	27.6436	168	56324	16	3302	6	53677	5313	53677	2	96	14.6598	14.6598	14.6598	14.6598
E08000007	Stockport	North West	2019	14.981	25.4737	138	56792	11	3040	12	53864	6513	53864	2	96	14.981	14.981	14.981	14.981
E08000007	Stockport	North West	2020	14.6875	25.3865	144	57239	4	3110	12	53864	6513	53864	2	96	14.6875	14.6875	14.6875	14.6875
E08000007	Stockport	North West	2021	14.6875	25.3865	144	57239	4	3110	12	53864	6513	53864	2	96	15.0973	15.0973	15.0973	15.0973
E08000007	Stockport	North West	2022	14.6875	25.3865	144	57239	4	3110	12	53864	6513	53864	2	96	15.4381	15.4381	15.4381	15.4381
E08000007	Stockport	North West	2023	14.6875	25.3865	144	57239	4	3110	12	53864	6513	53864	2	96	15.7201	15.7201	15.7201	15.7201
E08000007	Stockport	North West	2024	14.6875	25.3865	144	57239	4	3110	12	53864	6513	53864	2	96	15.9551	15.7201	15.7201	15.7201
E08000007	Stockport	North West	2025	14.6875	25.3865	144	57239	4	3110	12	53864	6513	53864	2	96	16.1504	15.7201	15.7201	15.5361
E08000007	Stockport	North West	2026	14.6875	25.3865	144	57239	4	3110	12	53864	6513	53864	2	96	16.312	15.7201	15.566	15.3019
E08000007	Stockport	North West	2027	14.6875	25.3865	144	57239	4	3110	12	53864	6513	53864	2	96	16.4471	15.6069	15.3617	14.9985
E08000007	Stockport	North West	2028	14.6875	25.3865	144	57239	4	3110	12	53864	6513	53864	2	96	16.5587	15.4544	15.0928	14.6102
E08000007	Stockport	North West	2029	14.6875	25.3865	144	57239	4	3110	12	53864	6513	53864	2	96	16.6513	15.2469	14.7391	14.1103
E08000007	Stockport	North West	2030	14.6875	25.3865	144	57239	4	3110	12	53864	6513	53864	2	96	16.7291	14.9655	14.2738	13.4674
E08000007	Stockport	North West	2031	14.6875	25.3865	144	57239	4	3110	12	53864	6513	53864	2	96	16.7937	14.5835	13.6607	12.6421
E08000007	Stockport	North West	2032	14.6875	25.3865	144	57239	4	3110	12	53864	6513	53864	2	96	16.8466	14.0647	12.8527	11.581
E08000007	Stockport	North West	2033	14.6875	25.3865	144	57239	4	3110	12	53864	6513	53864	2	96	16.8907	13.3621	11.7901	10.218
E08000008	Tameside	North West	2015	18.9622	30.9098	125	43381	10	2872	9	41255	4741	41255	1	20	18.9622	18.9622	18.9622	18.9622
E08000008	Tameside	North West	2016	19.4033	31.9385	110	43709	13	2868	5	41789	4982	41789	1	20	19.4033	19.4033	19.4033	19.4033
E08000008	Tameside	North West	2017	22.1255	33.9921	191	44225	10	2863	2	42263	5117	42263	1	20	22.1255	22.1255	22.1255	22.1255
E08000008	Tameside	North West	2018	23.5227	34.952	212	44727	7	2776	12	42911	5020	42911	1	20	23.5227	23.5227	23.5227	23.5227
E08000008	Tameside	North West	2019	24.0683	33.8757	227	45292	9	2793	12	43197	5236	43197	1	20	24.0683	24.0683	24.0683	24.0683
E08000008	Tameside	North West	2020	24.1778	33.3515	218	45761	8	2483	12	43197	5236	43197	1	20	24.1778	24.1778	24.1778	24.1778
E08000008	Tameside	North West	2021	24.1778	33.3515	218	45761	8	2483	12	43197	5236	43197	1	20	24.8524	24.8524	24.8524	24.8524
E08000008	Tameside	North West	2022	24.1778	33.3515	218	45761	8	2483	12	43197	5236	43197	1	20	25.4133	25.4133	25.4133	25.4133
E08000008	Tameside	North West	2023	24.1778	33.3515	218	45761	8	2483	12	43197	5236	43197	1	20	25.8775	25.8775	25.8775	25.8775
E08000008	Tameside	North West	2024	24.1778	33.3515	218	45761	8	2483	12	43197	5236	43197	1	20	26.2643	25.8775	25.8775	25.8775
E08000008	Tameside	North West	2025	24.1778	33.3515	218	45761	8	2483	12	43197	5236	43197	1	20	26.5859	25.8775	25.8775	25.5747
E08000008	Tameside	North West	2026	24.1778	33.3515	218	45761	8	2483	12	43197	5236	43197	1	20	26.8519	25.8775	25.6239	25.1892
E08000008	Tameside	North West	2027	24.1778	33.3515	218	45761	8	2483	12	43197	5236	43197	1	20	27.0743	25.6912	25.2875	24.6897
E08000008	Tameside	North West	2028	24.1778	33.3515	218	45761	8	2483	12	43197	5236	43197	1	20	27.258	25.4402	24.845	24.0505
E08000008	Tameside	North West	2029	24.1778	33.3515	218	45761	8	2483	12	43197	5236	43197	1	20	27.4104	25.0986	24.2627	23.2276
E08000008	Tameside	North West	2030	24.1778	33.3515	218	45761	8	2483	12	43197	5236	43197	1	20	27.5385	24.6354	23.4968	22.1692
E08000008	Tameside	North West	2031	24.1778	33.3515	218	45761	8	2483	12	43197	5236	43197	1	20	27.6449	24.0065	22.4875	20.8107
E08000008	Tameside	North West	2032	24.1778	33.3515	218	45761	8	2483	12	43197	5236	43197	1	20	27.7319	23.1526	21.1574	19.0639
E08000008	Tameside	North West	2033	24.1778	33.3515	218	45761	8	2483	12	43197	5236	43197	1	20	27.8045	21.9959	19.4081	16.8204
E08000009	Trafford	North West	2015	11.1004	23.5811	102	47890	5	2827	3	45542	3711	45542	3	122	11.1004	11.1004	11.1004	11.1004
E08000009	Trafford	North West	2016	11.6708	23.7113	82	48403	8	2813	4	46507	4073	46507	3	122	11.6708	11.6708	11.6708	11.6708
E08000009	Trafford	North West	2017	12.4365	25.7221	111	49234	14	2675	10	47176	4098	47176	3	122	12.4365	12.4365	12.4365	12.4365
E08000009	Trafford	North West	2018	12.7258	25.6034	102	50048	8	2640	6	47538	4271	47538	3	122	12.7258	12.7258	12.7258	12.7258
E08000009	Trafford	North West	2019	12.7226	22.8246	140	50485	0	2505	11	47702	4392	47702	3	122	12.7226	12.7226	12.7226	12.7226
E08000009	Trafford	North West	2020	12.2948	22.543	86	50672	2	2322	11	47702	4392	47702	3	122	12.2948	12.2948	12.2948	12.2948
E08000009	Trafford	North West	2021	12.2948	22.543	86	50672	2	2322	11	47702	4392	47702	3	122	12.6378	12.6378	12.6378	12.6378
E08000009	Trafford	North West	2022	12.2948	22.543	86	50672	2	2322	11	47702	4392	47702	3	122	12.923	12.923	12.923	12.923
E08000009	Trafford	North West	2023	12.2948	22.543	86	50672	2	2322	11	47702	4392	47702	3	122	13.1591	13.1591	13.1591	13.1591
E08000009	Trafford	North West	2024	12.2948	22.543	86	50672	2	2322	11	47702	4392	47702	3	122	13.3558	13.1591	13.1591	13.1591
E08000009	Trafford	North West	2025	12.2948	22.543	86	50672	2	2322	11	47702	4392	47702	3	122	13.5193	13.1591	13.1591	13.0051
E08000009	Trafford	North West	2026	12.2948	22.543	86	50672	2	2322	11	47702	4392	47702	3	122	13.6546	13.1591	13.0301	12.809
E08000009	Trafford	North West	2027	12.2948	22.543	86	50672	2	2322	11	47702	4392	47702	3	122	13.7677	13.0643	12.8591	12.5551
E08000009	Trafford	North West	2028	12.2948	22.543	86	50672	2	2322	11	47702	4392	47702	3	122	13.8611	12.9367	12.634	12.23
E08000009	Trafford	North West	2029	12.2948	22.543	86	50672	2	2322	11	47702	4392	47702	3	122	13.9386	12.763	12.338	11.8116
E08000009	Trafford	North West	2030	12.2948	22.543	86	50672	2	2322	11	47702	4392	47702	3	122	14.0037	12.5274	11.9484	11.2734
E08000009	Trafford	North West	2031	12.2948	22.543	86	50672	2	2322	11	47702	4392	47702	3	122	14.0578	12.2077	11.4352	10.5825
E08000009	Trafford	North West	2032	12.2948	22.543	86	50672	2	2322	11	47702	4392	47702	3	122	14.1021	11.7734	10.7589	9.69429
E08000009	Trafford	North West	2033	12.2948	22.543	86	50672	2	2322	11	47702	4392	47702	3	122	14.139	11.1852	9.86931	8.5534
E08000010	Wigan	North West	2015	16.2745	28.2657	145	60186	16	3575	1	56691	3480	56691	2	69	16.2745	16.2745	16.2745	16.2745
E08000010	Wigan	North West	2016	16.9379	29.3631	148	60273	13	3556	2	56977	3222	56977	2	69	16.9379	16.9379	16.9379	16.9379
E08000010	Wigan	North West	2017	18.1207	30.5848	122	60566	12	3641	3	57329	3044	57329	2	69	18.1207	18.1207	18.1207	18.1207
E08000010	Wigan	North West	2018	19.3297	31.4209	174	60813	10	3415	0	57687	3566	57687	2	69	19.3297	19.3297	19.3297	19.3297
E08000010	Wigan	North West	2019	19.8031	29.9446	130	61243	14	3370	3	58046	3518	58046	2	69	19.8031	19.8031	19.8031	19.8031
E08000010	Wigan	North West	2020	19.7824	29.3028	186	61762	12	3248	3	58046	3518	58046	2	69	19.7824	19.7824	19.7824	19.7824
E08000010	Wigan	North West	2021	19.7824	29.3028	186	61762	12	3248	3	58046	3518	58046	2	69	20.3343	20.3343	20.3343	20.3343
E08000010	Wigan	North West	2022	19.7824	29.3028	186	61762	12	3248	3	58046	3518	58046	2	69	20.7933	20.7933	20.7933	20.7933
E08000010	Wigan	North West	2023	19.7824	29.3028	186	61762	12	3248	3	58046	3518	58046	2	69	21.1731	21.1731	21.1731	21.1731
E08000010	Wigan	North West	2024	19.7824	29.3028	186	61762	12	3248	3	58046	3518	58046	2	69	21.4896	21.1731	21.1731	21.1731
E08000010	Wigan	North West	2025	19.7824	29.3028	186	61762	12	3248	3	58046	3518	58046	2	69	21.7527	21.1731	21.1731	20.9254
E08000010	Wigan	North West	2026	19.7824	29.3028	186	61762	12	3248	3	58046	3518	58046	2	69	21.9703	21.1731	20.9656	20.6099
E08000010	Wigan	North West	2027	19.7824	29.3028	186	61762	12	3248	3	58046	3518	58046	2	69	22.1523	21.0206	20.6903	20.2012
E08000010	Wigan	North West	2028	19.7824	29.3028	186	61762	12	3248	3	58046	3518	58046	2	69	22.3027	20.8153	20.3283	19.6783
E08000010	Wigan	North West	2029	19.7824	29.3028	186	61762	12	3248	3	58046	3518	58046	2	69	22.4273	20.5358	19.8519	19.005
E08000010	Wigan	North West	2030	19.7824	29.3028	186	61762	12	3248	3	58046	3518	58046	2	69	22.5321	20.1568	19.2252	18.139
E08000010	Wigan	North West	2031	19.7824	29.3028	186	61762	12	3248	3	58046	3518	58046	2	69	22.6192	19.6423	18.3994	17.0274
E08000010	Wigan	North West	2032	19.7824	29.3028	186	61762	12	3248	3	58046	3518	58046	2	69	22.6904	18.9436	17.3111	15.5982
E08000010	Wigan	North West	2033	19.7824	29.3028	186	61762	12	3248	3	58046	3518	58046	2	69	22.7497	17.9971	15.8798	13.7625
E08000011	Knowsley	North West	2015	18.2055	30.406	154	28376	12	1927	1	27044	2092	27044	1	3	18.2055	18.2055	18.2055	18.2055
E08000011	Knowsley	North West	2016	17.7897	30.4361	85	28775	3	1927	0	27426	1748	27426	1	3	17.7897	17.7897	17.7897	17.7897
E08000011	Knowsley	North West	2017	21.3477	33.5027	95	29132	7	2018	3	27904	1680	27904	1	3	21.3477	21.3477	21.3477	21.3477
E08000011	Knowsley	North West	2018	22.9376	34.7201	81	29493	8	2005	2	28490	1917	28490	1	3	22.9376	22.9376	22.9376	22.9376
E08000011	Knowsley	North West	2019	22.7227	32.87	91	30146	8	1953	4	28952	2576	28952	1	3	22.7227	22.7227	22.7227	22.7227
E08000011	Knowsley	North West	2020	22.531	32.1712	68	30518	8	1807	4	28952	2576	28952	1	3	22.531	22.531	22.531	22.531
E08000011	Knowsley	North West	2021	22.531	32.1712	68	30518	8	1807	4	28952	2576	28952	1	3	23.1596	23.1596	23.1596	23.1596
E08000011	Knowsley	North West	2022	22.531	32.1712	68	30518	8	1807	4	28952	2576	28952	1	3	23.6823	23.6823	23.6823	23.6823
E08000011	Knowsley	North West	2023	22.531	32.1712	68	30518	8	1807	4	28952	2576	28952	1	3	24.1149	24.1149	24.1149	24.1149
E08000011	Knowsley	North West	2024	22.531	32.1712	68	30518	8	1807	4	28952	2576	28952	1	3	24.4754	24.1149	24.1149	24.1149
E08000011	Knowsley	North West	2025	22.531	32.1712	68	30518	8	1807	4	28952	2576	28952	1	3	24.775	24.1149	24.1149	23.8327
E08000011	Knowsley	North West	2026	22.531	32.1712	68	30518	8	1807	4	28952	2576	28952	1	3	25.0229	24.1149	23.8786	23.4734
E08000011	Knowsley	North West	2027	22.531	32.1712	68	30518	8	1807	4	28952	2576	28952	1	3	25.2302	23.9413	23.5651	23.008
E08000011	Knowsley	North West	2028	22.531	32.1712	68	30518	8	1807	4	28952	2576	28952	1	3	25.4014	23.7074	23.1527	22.4124
E08000011	Knowsley	North West	2029	22.531	32.1712	68	30518	8	1807	4	28952	2576	28952	1	3	25.5434	23.389	22.6101	21.6455
E08000011	Knowsley	North West	2030	22.531	32.1712	68	30518	8	1807	4	28952	2576	28952	1	3	25.6628	22.9574	21.8963	20.6592
E08000011	Knowsley	North West	2031	22.531	32.1712	68	30518	8	1807	4	28952	2576	28952	1	3	25.7619	22.3714	20.9558	19.3932
E08000011	Knowsley	North West	2032	22.531	32.1712	68	30518	8	1807	4	28952	2576	28952	1	3	25.843	21.5756	19.7163	17.7654
E08000011	Knowsley	North West	2033	22.531	32.1712	68	30518	8	1807	4	28952	2576	28952	1	3	25.9106	20.4977	18.0862	15.6747
E08000012	Liverpool	North West	2015	20.3358	31.9408	342	79879	23	5875	21	76349	2837	76407	1	4	20.3358	20.3358	20.3358	20.3358
E08000012	Liverpool	North West	2016	21.139	33.3391	416	81106	41	6023	8	77815	1193	77870	1	4	21.139	21.139	21.139	21.139
E08000012	Liverpool	North West	2017	23.0604	34.4705	364	82453	38	5908	11	79607	1128	79682	1	4	23.0604	23.0604	23.0604	23.0604
E08000012	Liverpool	North West	2018	25.6228	35.8341	343	84054	23	5854	10	81171	1324	81244	1	4	25.6228	25.6228	25.6228	25.6228
E08000012	Liverpool	North West	2019	26.2078	35.1474	398	85776	23	5566	13	82343	4757	82416	1	4	26.2078	26.2078	26.2078	26.2078
E08000012	Liverpool	North West	2020	25.87	34.11	321	86954	25	5181	13	82343	4757	82416	1	4	25.87	25.87	25.87	25.87
E08000012	Liverpool	North West	2021	25.87	34.11	321	86954	25	5181	13	82343	4757	82416	1	4	26.5918	26.5918	26.5918	26.5918
E08000012	Liverpool	North West	2022	25.87	34.11	321	86954	25	5181	13	82343	4757	82416	1	4	27.192	27.192	27.192	27.192
E08000012	Liverpool	North West	2023	25.87	34.11	321	86954	25	5181	13	82343	4757	82416	1	4	27.6887	27.6887	27.6887	27.6887
E08000012	Liverpool	North West	2024	25.87	34.11	321	86954	25	5181	13	82343	4757	82416	1	4	28.1026	27.6887	27.6887	27.6887
E08000012	Liverpool	North West	2025	25.87	34.11	321	86954	25	5181	13	82343	4757	82416	1	4	28.4467	27.6887	27.6887	27.3647
E08000012	Liverpool	North West	2026	25.87	34.11	321	86954	25	5181	13	82343	4757	82416	1	4	28.7312	27.6887	27.4173	26.9521
E08000012	Liverpool	North West	2027	25.87	34.11	321	86954	25	5181	13	82343	4757	82416	1	4	28.9692	27.4893	27.0574	26.4178
E08000012	Liverpool	North West	2028	25.87	34.11	321	86954	25	5181	13	82343	4757	82416	1	4	29.1658	27.2207	26.5839	25.7338
E08000012	Liverpool	North West	2029	25.87	34.11	321	86954	25	5181	13	82343	4757	82416	1	4	29.3288	26.8552	25.9609	24.8533
E08000012	Liverpool	North West	2030	25.87	34.11	321	86954	25	5181	13	82343	4757	82416	1	4	29.4659	26.3596	25.1413	23.7209
E08000012	Liverpool	North West	2031	25.87	34.11	321	86954	25	5181	13	82343	4757	82416	1	4	29.5798	25.6868	24.0614	22.2672
E08000012	Liverpool	North West	2032	25.87	34.11	321	86954	25	5181	13	82343	4757	82416	1	4	29.6729	24.773	22.6382	20.3982
E08000012	Liverpool	North West	2033	25.87	34.11	321	86954	25	5181	13	82343	4757	82416	1	4	29.7505	23.5354	20.7665	17.9976
E08000013	St Helens	North West	2015	15.9255	28.1577	108	32112	9	1975	4	30064	2853	30064	1	32	15.9255	15.9255	15.9255	15.9255
E08000013	St Helens	North West	2016	16.6256	28.9514	131	32071	4	1992	9	30369	3054	30369	1	32	16.6256	16.6256	16.6256	16.6256
E08000013	St Helens	North West	2017	18.2131	30.6643	115	32246	9	2049	4	30873	2974	30873	1	32	18.2131	18.2131	18.2131	18.2131
E08000013	St Helens	North West	2018	19.3673	31.4076	95	32715	5	1949	10	31205	2900	31205	1	32	19.3673	19.3673	19.3673	19.3673
E08000013	St Helens	North West	2019	19.6518	29.7699	109	33030	5	1775	7	31258	2974	31258	1	32	19.6518	19.6518	19.6518	19.6518
E08000013	St Helens	North West	2020	19.6446	29.1583	173	33205	4	1821	7	31258	2974	31258	1	32	19.6446	19.6446	19.6446	19.6446
E08000013	St Helens	North West	2021	19.6446	29.1583	173	33205	4	1821	7	31258	2974	31258	1	32	20.1927	20.1927	20.1927	20.1927
E08000013	St Helens	North West	2022	19.6446	29.1583	173	33205	4	1821	7	31258	2974	31258	1	32	20.6485	20.6485	20.6485	20.6485
E08000013	St Helens	North West	2023	19.6446	29.1583	173	33205	4	1821	7	31258	2974	31258	1	32	21.0256	21.0256	21.0256	21.0256
E08000013	St Helens	North West	2024	19.6446	29.1583	173	33205	4	1821	7	31258	2974	31258	1	32	21.34	21.0256	21.0256	21.0256
E08000013	St Helens	North West	2025	19.6446	29.1583	173	33205	4	1821	7	31258	2974	31258	1	32	21.6012	21.0256	21.0256	20.7796
E08000013	St Helens	North West	2026	19.6446	29.1583	173	33205	4	1821	7	31258	2974	31258	1	32	21.8173	21.0256	20.8196	20.4664
E08000013	St Helens	North West	2027	19.6446	29.1583	173	33205	4	1821	7	31258	2974	31258	1	32	21.9981	20.8743	20.5463	20.0606
E08000013	St Helens	North West	2028	19.6446	29.1583	173	33205	4	1821	7	31258	2974	31258	1	32	22.1474	20.6703	20.1867	19.5412
E08000013	St Helens	North West	2029	19.6446	29.1583	173	33205	4	1821	7	31258	2974	31258	1	32	22.2711	20.3928	19.7136	18.8726
E08000013	St Helens	North West	2030	19.6446	29.1583	173	33205	4	1821	7	31258	2974	31258	1	32	22.3752	20.0164	19.0913	18.0127
E08000013	St Helens	North West	2031	19.6446	29.1583	173	33205	4	1821	7	31258	2974	31258	1	32	22.4617	19.5055	18.2713	16.9088
E08000013	St Helens	North West	2032	19.6446	29.1583	173	33205	4	1821	7	31258	2974	31258	1	32	22.5324	18.8116	17.1906	15.4896
E08000013	St Helens	North West	2033	19.6446	29.1583	173	33205	4	1821	7	31258	2974	31258	1	32	22.5913	17.8718	15.7692	13.6667
E08000014	Sefton	North West	2015	14.2342	26.9826	201	46845	14	2773	10	43903	2479	43903	2	63	14.2342	14.2342	14.2342	14.2342
E08000014	Sefton	North West	2016	14.8387	27.4381	131	46891	10	2806	28	44276	2335	44276	2	63	14.8387	14.8387	14.8387	14.8387
E08000014	Sefton	North West	2017	16.1219	29.0151	145	47234	8	2726	4	44647	2262	44647	2	63	16.1219	16.1219	16.1219	16.1219
E08000014	Sefton	North West	2018	17.3833	30.122	176	47540	18	2567	3	45030	2528	45030	2	63	17.3833	17.3833	17.3833	17.3833
E08000014	Sefton	North West	2019	17.6188	28.1075	160	47909	12	2590	1	45334	3640	45334	2	63	17.6188	17.6188	17.6188	17.6188
E08000014	Sefton	North West	2020	16.9937	27.1315	154	48265	7	2405	1	45334	3640	45334	2	63	16.9937	16.9937	16.9937	16.9937
E08000014	Sefton	North West	2021	16.9937	27.1315	154	48265	7	2405	1	45334	3640	45334	2	63	17.4678	17.4678	17.4678	17.4678
E08000014	Sefton	North West	2022	16.9937	27.1315	154	48265	7	2405	1	45334	3640	45334	2	63	17.8621	17.8621	17.8621	17.8621
E08000014	Sefton	North West	2023	16.9937	27.1315	154	48265	7	2405	1	45334	3640	45334	2	63	18.1883	18.1883	18.1883	18.1883
E08000014	Sefton	North West	2024	16.9937	27.1315	154	48265	7	2405	1	45334	3640	45334	2	63	18.4602	18.1883	18.1883	18.1883
E08000014	Sefton	North West	2025	16.9937	27.1315	154	48265	7	2405	1	45334	3640	45334	2	63	18.6863	18.1883	18.1883	17.9755
E08000014	Sefton	North West	2026	16.9937	27.1315	154	48265	7	2405	1	45334	3640	45334	2	63	18.8732	18.1883	18.0101	17.7045
E08000014	Sefton	North West	2027	16.9937	27.1315	154	48265	7	2405	1	45334	3640	45334	2	63	19.0295	18.0574	17.7736	17.3535
E08000014	Sefton	North West	2028	16.9937	27.1315	154	48265	7	2405	1	45334	3640	45334	2	63	19.1587	17.881	17.4626	16.9042
E08000014	Sefton	North West	2029	16.9937	27.1315	154	48265	7	2405	1	45334	3640	45334	2	63	19.2657	17.6409	17.0534	16.3259
E08000014	Sefton	North West	2030	16.9937	27.1315	154	48265	7	2405	1	45334	3640	45334	2	63	19.3558	17.3153	16.515	15.5819
E08000014	Sefton	North West	2031	16.9937	27.1315	154	48265	7	2405	1	45334	3640	45334	2	63	19.4306	16.8733	15.8057	14.6271
E08000014	Sefton	North West	2032	16.9937	27.1315	154	48265	7	2405	1	45334	3640	45334	2	63	19.4918	16.2731	14.8708	13.3993
E08000014	Sefton	North West	2033	16.9937	27.1315	154	48265	7	2405	1	45334	3640	45334	2	63	19.5427	15.4601	13.6413	11.8224
E08000015	Wirral	North West	2015	13.6304	25.7089	189	59668	14	3553	15	56044	5681	56044	2	56	13.6304	13.6304	13.6304	13.6304
E08000015	Wirral	North West	2016	14.0873	26.0886	190	59827	21	3434	20	56521	5751	56521	2	56	14.0873	14.0873	14.0873	14.0873
E08000015	Wirral	North West	2017	15.2216	27.5246	328	60099	13	3365	7	56782	5584	56782	2	56	15.2216	15.2216	15.2216	15.2216
E08000015	Wirral	North West	2018	16.3657	28.4087	249	60309	17	3241	5	56824	5792	56824	2	56	16.3657	16.3657	16.3657	16.3657
E08000015	Wirral	North West	2019	17.243	27.3269	184	60413	7	3150	6	56670	5658	56670	2	56	17.243	17.243	17.243	17.243
E08000015	Wirral	North West	2020	17.3825	27.1194	171	60348	9	2957	6	56670	5658	56670	2	56	17.3825	17.3825	17.3825	17.3825
E08000015	Wirral	North West	2021	17.3825	27.1194	171	60348	9	2957	6	56670	5658	56670	2	56	17.8675	17.8675	17.8675	17.8675
E08000015	Wirral	North West	2022	17.3825	27.1194	171	60348	9	2957	6	56670	5658	56670	2	56	18.2708	18.2708	18.2708	18.2708
E08000015	Wirral	North West	2023	17.3825	27.1194	171	60348	9	2957	6	56670	5658	56670	2	56	18.6045	18.6045	18.6045	18.6045
E08000015	Wirral	North West	2024	17.3825	27.1194	171	60348	9	2957	6	56670	5658	56670	2	56	18.8826	18.6045	18.6045	18.6045
E08000015	Wirral	North West	2025	17.3825	27.1194	171	60348	9	2957	6	56670	5658	56670	2	56	19.1138	18.6045	18.6045	18.3868
E08000015	Wirral	North West	2026	17.3825	27.1194	171	60348	9	2957	6	56670	5658	56670	2	56	19.305	18.6045	18.4222	18.1096
E08000015	Wirral	North West	2027	17.3825	27.1194	171	60348	9	2957	6	56670	5658	56670	2	56	19.4649	18.4706	18.1803	17.7506
E08000015	Wirral	North West	2028	17.3825	27.1194	171	60348	9	2957	6	56670	5658	56670	2	56	19.597	18.2901	17.8622	17.291
E08000015	Wirral	North West	2029	17.3825	27.1194	171	60348	9	2957	6	56670	5658	56670	2	56	19.7066	18.0445	17.4436	16.6994
E08000015	Wirral	North West	2030	17.3825	27.1194	171	60348	9	2957	6	56670	5658	56670	2	56	19.7987	17.7115	16.8929	15.9385
E08000015	Wirral	North West	2031	17.3825	27.1194	171	60348	9	2957	6	56670	5658	56670	2	56	19.8752	17.2594	16.1673	14.9617
E08000015	Wirral	North West	2032	17.3825	27.1194	171	60348	9	2957	6	56670	5658	56670	2	56	19.9377	16.6455	15.211	13.7059
E08000015	Wirral	North West	2033	17.3825	27.1194	171	60348	9	2957	6	56670	5658	56670	2	56	19.9899	15.8138	13.9534	12.0929
E08000016	Barnsley	Yorkshire and the Humber	2015	18.3091	28.2004	117	43705	8	2810	5	41496	4280	41496	1	30	18.3091	18.3091	18.3091	18.3091
E08000016	Barnsley	Yorkshire and the Humber	2016	18.8082	28.8173	160	44050	5	2832	4	42037	3382	42037	1	30	18.8082	18.8082	18.8082	18.8082
E08000016	Barnsley	Yorkshire and the Humber	2017	19.9088	29.8014	126	44518	6	2751	4	42607	3013	42607	1	30	19.9088	19.9088	19.9088	19.9088
E08000016	Barnsley	Yorkshire and the Humber	2018	20.6679	29.9918	128	45099	11	2630	6	43170	3167	43170	1	30	20.6679	20.6679	20.6679	20.6679
E08000016	Barnsley	Yorkshire and the Humber	2019	22.0324	31.2229	99	45710	7	2683	5	43332	2947	43332	1	30	22.0324	22.0324	22.0324	22.0324
E08000016	Barnsley	Yorkshire and the Humber	2020	24.724	33.3594	126	46020	10	2484	5	43332	2947	43332	1	30	24.724	24.724	24.724	24.724
E08000016	Barnsley	Yorkshire and the Humber	2021	24.724	33.3594	126	46020	10	2484	5	43332	2947	43332	1	30	25.4138	25.4138	25.4138	25.4138
E08000016	Barnsley	Yorkshire and the Humber	2022	24.724	33.3594	126	46020	10	2484	5	43332	2947	43332	1	30	25.9874	25.9874	25.9874	25.9874
E08000016	Barnsley	Yorkshire and the Humber	2023	24.724	33.3594	126	46020	10	2484	5	43332	2947	43332	1	30	26.4621	26.4621	26.4621	26.4621
E08000016	Barnsley	Yorkshire and the Humber	2024	24.724	33.3594	126	46020	10	2484	5	43332	2947	43332	1	30	26.8577	26.4621	26.4621	26.4621
E08000016	Barnsley	Yorkshire and the Humber	2025	24.724	33.3594	126	46020	10	2484	5	43332	2947	43332	1	30	27.1865	26.4621	26.4621	26.1525
E08000016	Barnsley	Yorkshire and the Humber	2026	24.724	33.3594	126	46020	10	2484	5	43332	2947	43332	1	30	27.4585	26.4621	26.2028	25.7582
E08000016	Barnsley	Yorkshire and the Humber	2027	24.724	33.3594	126	46020	10	2484	5	43332	2947	43332	1	30	27.686	26.2716	25.8588	25.2475
E08000016	Barnsley	Yorkshire and the Humber	2028	24.724	33.3594	126	46020	10	2484	5	43332	2947	43332	1	30	27.8739	26.0149	25.4063	24.5939
E08000016	Barnsley	Yorkshire and the Humber	2029	24.724	33.3594	126	46020	10	2484	5	43332	2947	43332	1	30	28.0296	25.6656	24.8109	23.7524
E08000016	Barnsley	Yorkshire and the Humber	2030	24.724	33.3594	126	46020	10	2484	5	43332	2947	43332	1	30	28.1607	25.192	24.0276	22.6701
E08000016	Barnsley	Yorkshire and the Humber	2031	24.724	33.3594	126	46020	10	2484	5	43332	2947	43332	1	30	28.2695	24.5489	22.9956	21.2808
E08000016	Barnsley	Yorkshire and the Humber	2032	24.724	33.3594	126	46020	10	2484	5	43332	2947	43332	1	30	28.3585	23.6757	21.6354	19.4947
E08000016	Barnsley	Yorkshire and the Humber	2033	24.724	33.3594	126	46020	10	2484	5	43332	2947	43332	1	30	28.4326	22.4928	19.8466	17.2004
E08000017	Doncaster	Yorkshire and the Humber	2015	20.9032	29.895	148	57819	22	3562	0	54822	3799	54822	1	33	20.9032	20.9032	20.9032	20.9032
E08000017	Doncaster	Yorkshire and the Humber	2016	21.6643	31.0009	153	58137	8	3528	5	55415	3300	55415	1	33	21.6643	21.6643	21.6643	21.6643
E08000017	Doncaster	Yorkshire and the Humber	2017	21.7747	31.222	192	58715	15	3442	5	55939	2868	55939	1	33	21.7747	21.7747	21.7747	21.7747
E08000017	Doncaster	Yorkshire and the Humber	2018	22.5196	31.4501	220	59224	13	3404	3	56503	3075	56503	1	33	22.5196	22.5196	22.5196	22.5196
E08000017	Doncaster	Yorkshire and the Humber	2019	24.2951	33.005	189	59794	18	3454	2	56792	2862	56792	1	33	24.2951	24.2951	24.2951	24.2951
E08000017	Doncaster	Yorkshire and the Humber	2020	26.3049	34.6909	169	60255	15	3262	2	56792	2862	56792	1	33	26.3049	26.3049	26.3049	26.3049
E08000017	Doncaster	Yorkshire and the Humber	2021	26.3049	34.6909	169	60255	15	3262	2	56792	2862	56792	1	33	27.0388	27.0388	27.0388	27.0388
E08000017	Doncaster	Yorkshire and the Humber	2022	26.3049	34.6909	169	60255	15	3262	2	56792	2862	56792	1	33	27.649	27.649	27.649	27.649
E08000017	Doncaster	Yorkshire and the Humber	2023	26.3049	34.6909	169	60255	15	3262	2	56792	2862	56792	1	33	28.1541	28.1541	28.1541	28.1541
E08000017	Doncaster	Yorkshire and the Humber	2024	26.3049	34.6909	169	60255	15	3262	2	56792	2862	56792	1	33	28.575	28.1541	28.1541	28.1541
E08000017	Doncaster	Yorkshire and the Humber	2025	26.3049	34.6909	169	60255	15	3262	2	56792	2862	56792	1	33	28.9248	28.1541	28.1541	27.8247
E08000017	Doncaster	Yorkshire and the Humber	2026	26.3049	34.6909	169	60255	15	3262	2	56792	2862	56792	1	33	29.2142	28.1541	27.8782	27.4052
E08000017	Doncaster	Yorkshire and the Humber	2027	26.3049	34.6909	169	60255	15	3262	2	56792	2862	56792	1	33	29.4562	27.9514	27.5122	26.8618
E08000017	Doncaster	Yorkshire and the Humber	2028	26.3049	34.6909	169	60255	15	3262	2	56792	2862	56792	1	33	29.6561	27.6783	27.0308	26.1664
E08000017	Doncaster	Yorkshire and the Humber	2029	26.3049	34.6909	169	60255	15	3262	2	56792	2862	56792	1	33	29.8218	27.3067	26.3973	25.2711
E08000017	Doncaster	Yorkshire and the Humber	2030	26.3049	34.6909	169	60255	15	3262	2	56792	2862	56792	1	33	29.9612	26.8027	25.5639	24.1196
E08000017	Doncaster	Yorkshire and the Humber	2031	26.3049	34.6909	169	60255	15	3262	2	56792	2862	56792	1	33	30.077	26.1186	24.4659	22.6415
E08000017	Doncaster	Yorkshire and the Humber	2032	26.3049	34.6909	169	60255	15	3262	2	56792	2862	56792	1	33	30.1717	25.1895	23.0188	20.7411
E08000017	Doncaster	Yorkshire and the Humber	2033	26.3049	34.6909	169	60255	15	3262	2	56792	2862	56792	1	33	30.2506	23.931	21.1156	18.3002
E08000018	Rotherham	Yorkshire and the Humber	2015	19.4538	29.2187	151	50016	10	3062	0	46934	3462	46934	1	40	19.4538	19.4538	19.4538	19.4538
E08000018	Rotherham	Yorkshire and the Humber	2016	20.2743	30.1875	189	50014	7	3104	3	47388	2256	47388	1	40	20.2743	20.2743	20.2743	20.2743
E08000018	Rotherham	Yorkshire and the Humber	2017	21.1365	30.8863	239	50278	8	3082	1	48009	2658	48009	1	40	21.1365	21.1365	21.1365	21.1365
E08000018	Rotherham	Yorkshire and the Humber	2018	22.064	31.2828	304	50929	19	2937	0	48324	1906	48324	1	40	22.064	22.064	22.064	22.064
E08000018	Rotherham	Yorkshire and the Humber	2019	22.465	31.7323	248	51342	11	2817	0	48621	1899	48621	1	40	22.465	22.465	22.465	22.465
E08000018	Rotherham	Yorkshire and the Humber	2020	25.643	34.338	201	51593	3	2734	0	48621	1899	48621	1	40	25.643	25.643	25.643	25.643
E08000018	Rotherham	Yorkshire and the Humber	2021	25.643	34.338	201	51593	3	2734	0	48621	1899	48621	1	40	26.3585	26.3585	26.3585	26.3585
E08000018	Rotherham	Yorkshire and the Humber	2022	25.643	34.338	201	51593	3	2734	0	48621	1899	48621	1	40	26.9534	26.9534	26.9534	26.9534
E08000018	Rotherham	Yorkshire and the Humber	2023	25.643	34.338	201	51593	3	2734	0	48621	1899	48621	1	40	27.4457	27.4457	27.4457	27.4457
E08000018	Rotherham	Yorkshire and the Humber	2024	25.643	34.338	201	51593	3	2734	0	48621	1899	48621	1	40	27.856	27.4457	27.4457	27.4457
E08000018	Rotherham	Yorkshire and the Humber	2025	25.643	34.338	201	51593	3	2734	0	48621	1899	48621	1	40	28.1971	27.4457	27.4457	27.1246
E08000018	Rotherham	Yorkshire and the Humber	2026	25.643	34.338	201	51593	3	2734	0	48621	1899	48621	1	40	28.4791	27.4457	27.1767	26.7157
E08000018	Rotherham	Yorkshire and the Humber	2027	25.643	34.338	201	51593	3	2734	0	48621	1899	48621	1	40	28.715	27.2481	26.82	26.186
E08000018	Rotherham	Yorkshire and the Humber	2028	25.643	34.338	201	51593	3	2734	0	48621	1899	48621	1	40	28.9099	26.9819	26.3506	25.508
E08000018	Rotherham	Yorkshire and the Humber	2029	25.643	34.338	201	51593	3	2734	0	48621	1899	48621	1	40	29.0715	26.6196	25.7331	24.6353
E08000018	Rotherham	Yorkshire and the Humber	2030	25.643	34.338	201	51593	3	2734	0	48621	1899	48621	1	40	29.2074	26.1283	24.9207	23.5127
E08000018	Rotherham	Yorkshire and the Humber	2031	25.643	34.338	201	51593	3	2734	0	48621	1899	48621	1	40	29.3202	25.4614	23.8503	22.0718
E08000018	Rotherham	Yorkshire and the Humber	2032	25.643	34.338	201	51593	3	2734	0	48621	1899	48621	1	40	29.4125	24.5557	22.4396	20.2193
E08000018	Rotherham	Yorkshire and the Humber	2033	25.643	34.338	201	51593	3	2734	0	48621	1899	48621	1	40	29.4895	23.3289	20.5843	17.8397
E08000019	Sheffield	Yorkshire and the Humber	2015	19.4101	29.9254	209	102632	38	6576	1	97036	4035	97280	2	66	19.4101	19.4101	19.4101	19.4101
E08000019	Sheffield	Yorkshire and the Humber	2016	20.564	30.9491	214	103331	27	6529	1	97939	3771	98152	2	66	20.564	20.564	20.564	20.564
E08000019	Sheffield	Yorkshire and the Humber	2017	20.6113	31.585	243	104040	20	6485	4	98583	3908	98819	2	66	20.6113	20.6113	20.6113	20.6113
E08000019	Sheffield	Yorkshire and the Humber	2018	22.351	32.1834	259	104644	21	6072	2	99513	3447	99800	2	66	22.351	22.351	22.351	22.351
E08000019	Sheffield	Yorkshire and the Humber	2019	23.3587	32.951	222	105678	15	5918	13	99317	3597	99594	2	66	23.3587	23.3587	23.3587	23.3587
E08000019	Sheffield	Yorkshire and the Humber	2020	25.401	35.517	225	105803	15	5761	13	99317	3597	99594	2	66	25.401	25.401	25.401	25.401
E08000019	Sheffield	Yorkshire and the Humber	2021	25.401	35.517	225	105803	15	5761	13	99317	3597	99594	2	66	26.1097	26.1097	26.1097	26.1097
E08000019	Sheffield	Yorkshire and the Humber	2022	25.401	35.517	225	105803	15	5761	13	99317	3597	99594	2	66	26.699	26.699	26.699	26.699
E08000019	Sheffield	Yorkshire and the Humber	2023	25.401	35.517	225	105803	15	5761	13	99317	3597	99594	2	66	27.1867	27.1867	27.1867	27.1867
E08000019	Sheffield	Yorkshire and the Humber	2024	25.401	35.517	225	105803	15	5761	13	99317	3597	99594	2	66	27.5931	27.1867	27.1867	27.1867
E08000019	Sheffield	Yorkshire and the Humber	2025	25.401	35.517	225	105803	15	5761	13	99317	3597	99594	2	66	27.9309	27.1867	27.1867	26.8686
E08000019	Sheffield	Yorkshire and the Humber	2026	25.401	35.517	225	105803	15	5761	13	99317	3597	99594	2	66	28.2103	27.1867	26.9202	26.4635
E08000019	Sheffield	Yorkshire and the Humber	2027	25.401	35.517	225	105803	15	5761	13	99317	3597	99594	2	66	28.444	26.9909	26.5668	25.9388
E08000019	Sheffield	Yorkshire and the Humber	2028	25.401	35.517	225	105803	15	5761	13	99317	3597	99594	2	66	28.6371	26.7272	26.1019	25.2673
E08000019	Sheffield	Yorkshire and the Humber	2029	25.401	35.517	225	105803	15	5761	13	99317	3597	99594	2	66	28.7971	26.3684	25.4902	24.4028
E08000019	Sheffield	Yorkshire and the Humber	2030	25.401	35.517	225	105803	15	5761	13	99317	3597	99594	2	66	28.9317	25.8817	24.6855	23.2908
E08000019	Sheffield	Yorkshire and the Humber	2031	25.401	35.517	225	105803	15	5761	13	99317	3597	99594	2	66	29.0435	25.2211	23.6252	21.8635
E08000019	Sheffield	Yorkshire and the Humber	2032	25.401	35.517	225	105803	15	5761	13	99317	3597	99594	2	66	29.1349	24.3239	22.2278	20.0284
E08000019	Sheffield	Yorkshire and the Humber	2033	25.401	35.517	225	105803	15	5761	13	99317	3597	99594	2	66	29.2111	23.1087	20.39	17.6713
E08000021	Newcastle upon Tyne	North East	2015	19.9007	28.361	172	49963	4	3326	10	47656	4710	47656	2	54	19.9007	19.9007	19.9007	19.9007
E08000021	Newcastle upon Tyne	North East	2016	21.8112	30.7721	214	50575	7	3391	8	48195	3310	48195	2	54	21.8112	21.8112	21.8112	21.8112
E08000021	Newcastle upon Tyne	North East	2017	25.744	35.5364	267	51111	11	3267	5	48792	3151	48792	2	54	25.744	25.744	25.744	25.744
E08000021	Newcastle upon Tyne	North East	2018	27.2981	37.5537	265	51630	10	3202	3	49317	3142	49317	2	54	27.2981	27.2981	27.2981	27.2981
E08000021	Newcastle upon Tyne	North East	2019	28.242	39.0956	344	52167	15	3096	4	49803	6364	49803	2	54	28.242	28.242	28.242	28.242
E08000021	Newcastle upon Tyne	North East	2020	31.0707	41.1216	192	52622	8	3026	4	49803	6364	49803	2	54	31.0707	31.0707	31.0707	31.0707
E08000021	Newcastle upon Tyne	North East	2021	31.0707	41.1216	192	52622	8	3026	4	49803	6364	49803	2	54	31.9375	31.9375	31.9375	31.9375
E08000021	Newcastle upon Tyne	North East	2022	31.0707	41.1216	192	52622	8	3026	4	49803	6364	49803	2	54	32.6584	32.6584	32.6584	32.6584
E08000021	Newcastle upon Tyne	North East	2023	31.0707	41.1216	192	52622	8	3026	4	49803	6364	49803	2	54	33.2549	33.2549	33.2549	33.2549
E08000021	Newcastle upon Tyne	North East	2024	31.0707	41.1216	192	52622	8	3026	4	49803	6364	49803	2	54	33.7521	33.2549	33.2549	33.2549
E08000021	Newcastle upon Tyne	North East	2025	31.0707	41.1216	192	52622	8	3026	4	49803	6364	49803	2	54	34.1653	33.2549	33.2549	32.8658
E08000021	Newcastle upon Tyne	North East	2026	31.0707	41.1216	192	52622	8	3026	4	49803	6364	49803	2	54	34.5071	33.2549	32.929	32.3703
E08000021	Newcastle upon Tyne	North East	2027	31.0707	41.1216	192	52622	8	3026	4	49803	6364	49803	2	54	34.7929	33.0155	32.4967	31.7285
E08000021	Newcastle upon Tyne	North East	2028	31.0707	41.1216	192	52622	8	3026	4	49803	6364	49803	2	54	35.0291	32.6929	31.9281	30.9071
E08000021	Newcastle upon Tyne	North East	2029	31.0707	41.1216	192	52622	8	3026	4	49803	6364	49803	2	54	35.2248	32.2539	31.1798	29.8496
E08000021	Newcastle upon Tyne	North East	2030	31.0707	41.1216	192	52622	8	3026	4	49803	6364	49803	2	54	35.3895	31.6587	30.1955	28.4895
E08000021	Newcastle upon Tyne	North East	2031	31.0707	41.1216	192	52622	8	3026	4	49803	6364	49803	2	54	35.5262	30.8506	28.8985	26.7436
E08000021	Newcastle upon Tyne	North East	2032	31.0707	41.1216	192	52622	8	3026	4	49803	6364	49803	2	54	35.638	29.7532	27.1892	24.4989
E08000021	Newcastle upon Tyne	North East	2033	31.0707	41.1216	192	52622	8	3026	4	49803	6364	49803	2	54	35.7313	28.2667	24.9412	21.6157
E08000022	North Tyneside	North East	2015	14.1363	23.6246	122	35844	3	2202	0	33830	3492	33830	2	82	14.1363	14.1363	14.1363	14.1363
E08000022	North Tyneside	North East	2016	15.0351	24.7273	141	35936	5	2255	3	34207	3198	34207	2	82	15.0351	15.0351	15.0351	15.0351
E08000022	North Tyneside	North East	2017	17.5239	29.2735	133	36299	10	2226	0	34589	3014	34589	2	82	17.5239	17.5239	17.5239	17.5239
E08000022	North Tyneside	North East	2018	18.3452	30.9018	130	36658	5	2193	2	35040	3103	35040	2	82	18.3452	18.3452	18.3452	18.3452
E08000022	North Tyneside	North East	2019	18.0932	30.0361	127	37152	6	2132	0	35400	4321	35400	2	82	18.0932	18.0932	18.0932	18.0932
E08000022	North Tyneside	North East	2020	21.9695	34.001	146	37593	3	2008	0	35400	4321	35400	2	82	21.9695	21.9695	21.9695	21.9695
E08000022	North Tyneside	North East	2021	21.9695	34.001	146	37593	3	2008	0	35400	4321	35400	2	82	22.5825	22.5825	22.5825	22.5825
E08000022	North Tyneside	North East	2022	21.9695	34.001	146	37593	3	2008	0	35400	4321	35400	2	82	23.0922	23.0922	23.0922	23.0922
E08000022	North Tyneside	North East	2023	21.9695	34.001	146	37593	3	2008	0	35400	4321	35400	2	82	23.514	23.514	23.514	23.514
E08000022	North Tyneside	North East	2024	21.9695	34.001	146	37593	3	2008	0	35400	4321	35400	2	82	23.8655	23.514	23.514	23.514
E08000022	North Tyneside	North East	2025	21.9695	34.001	146	37593	3	2008	0	35400	4321	35400	2	82	24.1577	23.514	23.514	23.2389
E08000022	North Tyneside	North East	2026	21.9695	34.001	146	37593	3	2008	0	35400	4321	35400	2	82	24.3993	23.514	23.2835	22.8885
E08000022	North Tyneside	North East	2027	21.9695	34.001	146	37593	3	2008	0	35400	4321	35400	2	82	24.6015	23.3447	22.9779	22.4347
E08000022	North Tyneside	North East	2028	21.9695	34.001	146	37593	3	2008	0	35400	4321	35400	2	82	24.7684	23.1166	22.5758	21.8539
E08000022	North Tyneside	North East	2029	21.9695	34.001	146	37593	3	2008	0	35400	4321	35400	2	82	24.9068	22.8062	22.0467	21.1061
E08000022	North Tyneside	North East	2030	21.9695	34.001	146	37593	3	2008	0	35400	4321	35400	2	82	25.0233	22.3853	21.3507	20.1444
E08000022	North Tyneside	North East	2031	21.9695	34.001	146	37593	3	2008	0	35400	4321	35400	2	82	25.1199	21.8139	20.4336	18.9099
E08000022	North Tyneside	North East	2032	21.9695	34.001	146	37593	3	2008	0	35400	4321	35400	2	82	25.199	21.038	19.225	17.3227
E08000022	North Tyneside	North East	2033	21.9695	34.001	146	37593	3	2008	0	35400	4321	35400	2	82	25.2649	19.9869	17.6355	15.2841
E08000023	South Tyneside	North East	2015	18.9962	27.3522	117	25742	3	1646	4	24222	1750	24222	1	22	18.9962	18.9962	18.9962	18.9962
E08000023	South Tyneside	North East	2016	20.5816	29.2945	117	25824	6	1686	1	24720	2015	24720	1	22	20.5816	20.5816	20.5816	20.5816
E08000023	South Tyneside	North East	2017	23.5213	33.168	106	26206	1	1567	3	24981	1701	24981	1	22	23.5213	23.5213	23.5213	23.5213
E08000023	South Tyneside	North East	2018	25.5919	35.6482	127	26481	7	1528	3	25334	1575	25334	1	22	25.5919	25.5919	25.5919	25.5919
E08000023	South Tyneside	North East	2019	25.4884	36.3163	113	26875	2	1469	5	25473	1595	25473	1	22	25.4884	25.4884	25.4884	25.4884
E08000023	South Tyneside	North East	2020	29.1799	37.7687	84	27070	5	1441	5	25473	1595	25473	1	22	29.1799	29.1799	29.1799	29.1799
E08000023	South Tyneside	North East	2021	29.1799	37.7687	84	27070	5	1441	5	25473	1595	25473	1	22	29.994	29.994	29.994	29.994
E08000023	South Tyneside	North East	2022	29.1799	37.7687	84	27070	5	1441	5	25473	1595	25473	1	22	30.671	30.671	30.671	30.671
E08000023	South Tyneside	North East	2023	29.1799	37.7687	84	27070	5	1441	5	25473	1595	25473	1	22	31.2313	31.2313	31.2313	31.2313
E08000023	South Tyneside	North East	2024	29.1799	37.7687	84	27070	5	1441	5	25473	1595	25473	1	22	31.6981	31.2313	31.2313	31.2313
E08000023	South Tyneside	North East	2025	29.1799	37.7687	84	27070	5	1441	5	25473	1595	25473	1	22	32.0862	31.2313	31.2313	30.8658
E08000023	South Tyneside	North East	2026	29.1799	37.7687	84	27070	5	1441	5	25473	1595	25473	1	22	32.4072	31.2313	30.9252	30.4005
E08000023	South Tyneside	North East	2027	29.1799	37.7687	84	27070	5	1441	5	25473	1595	25473	1	22	32.6757	31.0064	30.5192	29.7977
E08000023	South Tyneside	North East	2028	29.1799	37.7687	84	27070	5	1441	5	25473	1595	25473	1	22	32.8974	30.7034	29.9851	29.0263
E08000023	South Tyneside	North East	2029	29.1799	37.7687	84	27070	5	1441	5	25473	1595	25473	1	22	33.0813	30.2912	29.2824	28.0332
E08000023	South Tyneside	North East	2030	29.1799	37.7687	84	27070	5	1441	5	25473	1595	25473	1	22	33.2359	29.7322	28.358	26.7558
E08000023	South Tyneside	North East	2031	29.1799	37.7687	84	27070	5	1441	5	25473	1595	25473	1	22	33.3643	28.9732	27.14	25.1162
E08000023	South Tyneside	North East	2032	29.1799	37.7687	84	27070	5	1441	5	25473	1595	25473	1	22	33.4693	27.9426	25.5347	23.0081
E08000023	South Tyneside	North East	2033	29.1799	37.7687	84	27070	5	1441	5	25473	1595	25473	1	22	33.5569	26.5466	23.4234	20.3003
E08000024	Sunderland	North East	2015	18.9228	27.4088	289	48032	10	2887	5	45147	4079	45147	1	27	18.9228	18.9228	18.9228	18.9228
E08000024	Sunderland	North East	2016	19.2276	28.6376	231	48108	5	2981	3	45399	4267	45399	1	27	19.2276	19.2276	19.2276	19.2276
E08000024	Sunderland	North East	2017	22.4398	33.0722	321	48258	6	2900	4	45867	4105	45867	1	27	22.4398	22.4398	22.4398	22.4398
E08000024	Sunderland	North East	2018	23.3386	34.6519	339	48589	10	2757	8	46140	3948	46140	1	27	23.3386	23.3386	23.3386	23.3386
E08000024	Sunderland	North East	2019	23.5563	35.2753	330	48972	6	2606	10	46268	4242	46268	1	27	23.5563	23.5563	23.5563	23.5563
E08000024	Sunderland	North East	2020	27.2556	37.5716	244	49234	4	2621	10	46268	4242	46268	1	27	27.2556	27.2556	27.2556	27.2556
E08000024	Sunderland	North East	2021	27.2556	37.5716	244	49234	4	2621	10	46268	4242	46268	1	27	28.016	28.016	28.016	28.016
E08000024	Sunderland	North East	2022	27.2556	37.5716	244	49234	4	2621	10	46268	4242	46268	1	27	28.6483	28.6483	28.6483	28.6483
E08000024	Sunderland	North East	2023	27.2556	37.5716	244	49234	4	2621	10	46268	4242	46268	1	27	29.1716	29.1716	29.1716	29.1716
E08000024	Sunderland	North East	2024	27.2556	37.5716	244	49234	4	2621	10	46268	4242	46268	1	27	29.6077	29.1716	29.1716	29.1716
E08000024	Sunderland	North East	2025	27.2556	37.5716	244	49234	4	2621	10	46268	4242	46268	1	27	29.9702	29.1716	29.1716	28.8303
E08000024	Sunderland	North East	2026	27.2556	37.5716	244	49234	4	2621	10	46268	4242	46268	1	27	30.27	29.1716	28.8857	28.3957
E08000024	Sunderland	North East	2027	27.2556	37.5716	244	49234	4	2621	10	46268	4242	46268	1	27	30.5208	28.9616	28.5065	27.8326
E08000024	Sunderland	North East	2028	27.2556	37.5716	244	49234	4	2621	10	46268	4242	46268	1	27	30.7279	28.6786	28.0077	27.1121
E08000024	Sunderland	North East	2029	27.2556	37.5716	244	49234	4	2621	10	46268	4242	46268	1	27	30.8996	28.2936	27.3513	26.1844
E08000024	Sunderland	North East	2030	27.2556	37.5716	244	49234	4	2621	10	46268	4242	46268	1	27	31.0441	27.7714	26.4878	24.9913
E08000024	Sunderland	North East	2031	27.2556	37.5716	244	49234	4	2621	10	46268	4242	46268	1	27	31.164	27.0625	25.3501	23.4598
E08000024	Sunderland	North East	2032	27.2556	37.5716	244	49234	4	2621	10	46268	4242	46268	1	27	31.2621	26.0998	23.8507	21.4907
E08000024	Sunderland	North East	2033	27.2556	37.5716	244	49234	4	2621	10	46268	4242	46268	1	27	31.3439	24.7959	21.8787	18.9616
E08000025	Birmingham	West Midlands	2015	26.9905	35.4985	796	252118	128	16807	46	239488	20061	239656	1	6	26.9905	26.9905	26.9905	26.9905
E08000025	Birmingham	West Midlands	2016	29.9996	38.7753	590	254167	137	17394	31	242307	20356	242493	1	6	29.9996	29.9996	29.9996	29.9996
E08000025	Birmingham	West Midlands	2017	31.0581	40.4698	605	256873	114	16492	55	244609	20405	244837	1	6	31.0581	31.0581	31.0581	31.0581
E08000025	Birmingham	West Midlands	2018	32.8662	40.8977	578	258968	97	15913	53	245083	21925	245297	1	6	32.8662	32.8662	32.8662	32.8662
E08000025	Birmingham	West Midlands	2019	33.7825	42.1943	503	259815	107	15470	56	243644	22477	243850	1	6	33.7825	33.7825	33.7825	33.7825
E08000025	Birmingham	West Midlands	2020	36.9431	42.509	502	258771	73	14989	56	243644	22477	243850	1	6	36.9431	36.9431	36.9431	36.9431
E08000025	Birmingham	West Midlands	2021	36.9431	42.509	502	258771	73	14989	56	243644	22477	243850	1	6	37.9738	37.9738	37.9738	37.9738
E08000025	Birmingham	West Midlands	2022	36.9431	42.509	502	258771	73	14989	56	243644	22477	243850	1	6	38.8309	38.8309	38.8309	38.8309
E08000025	Birmingham	West Midlands	2023	36.9431	42.509	502	258771	73	14989	56	243644	22477	243850	1	6	39.5402	39.5402	39.5402	39.5402
E08000025	Birmingham	West Midlands	2024	36.9431	42.509	502	258771	73	14989	56	243644	22477	243850	1	6	40.1313	39.5402	39.5402	39.5402
E08000025	Birmingham	West Midlands	2025	36.9431	42.509	502	258771	73	14989	56	243644	22477	243850	1	6	40.6226	39.5402	39.5402	39.0776
E08000025	Birmingham	West Midlands	2026	36.9431	42.509	502	258771	73	14989	56	243644	22477	243850	1	6	41.029	39.5402	39.1527	38.4884
E08000025	Birmingham	West Midlands	2027	36.9431	42.509	502	258771	73	14989	56	243644	22477	243850	1	6	41.3689	39.2555	38.6387	37.7253
E08000025	Birmingham	West Midlands	2028	36.9431	42.509	502	258771	73	14989	56	243644	22477	243850	1	6	41.6496	38.872	37.9625	36.7487
E08000025	Birmingham	West Midlands	2029	36.9431	42.509	502	258771	73	14989	56	243644	22477	243850	1	6	41.8824	38.35	37.0729	35.4913
E08000025	Birmingham	West Midlands	2030	36.9431	42.509	502	258771	73	14989	56	243644	22477	243850	1	6	42.0782	37.6423	35.9025	33.8741
E08000025	Birmingham	West Midlands	2031	36.9431	42.509	502	258771	73	14989	56	243644	22477	243850	1	6	42.2407	36.6814	34.3604	31.7982
E08000025	Birmingham	West Midlands	2032	36.9431	42.509	502	258771	73	14989	56	243644	22477	243850	1	6	42.3737	35.3766	32.3281	29.1293
E08000025	Birmingham	West Midlands	2033	36.9431	42.509	502	258771	73	14989	56	243644	22477	243850	1	6	42.4846	33.6092	29.6551	25.7011
E08000026	Coventry	West Midlands	2015	18.3248	31.5676	288	66451	19	4515	4	64226	4808	64226	2	58	18.3248	18.3248	18.3248	18.3248
E08000026	Coventry	West Midlands	2016	21.2982	34.8292	235	67785	23	4528	3	65609	5624	65609	2	58	21.2982	21.2982	21.2982	21.2982
E08000026	Coventry	West Midlands	2017	21.6206	36.5099	228	69184	22	4444	5	66659	5341	66659	2	58	21.6206	21.6206	21.6206	21.6206
E08000026	Coventry	West Midlands	2018	22.4863	36.6475	217	70234	12	4295	6	67888	5794	67888	2	58	22.4863	22.4863	22.4863	22.4863
E08000026	Coventry	West Midlands	2019	22.0142	35.0272	234	71590	24	4198	8	68382	5882	68382	2	58	22.0142	22.0142	22.0142	22.0142
E08000026	Coventry	West Midlands	2020	24.2554	36.3893	205	72285	23	4045	8	68382	5882	68382	2	58	24.2554	24.2554	24.2554	24.2554
E08000026	Coventry	West Midlands	2021	24.2554	36.3893	205	72285	23	4045	8	68382	5882	68382	2	58	24.9321	24.9321	24.9321	24.9321
E08000026	Coventry	West Midlands	2022	24.2554	36.3893	205	72285	23	4045	8	68382	5882	68382	2	58	25.4948	25.4948	25.4948	25.4948
E08000026	Coventry	West Midlands	2023	24.2554	36.3893	205	72285	23	4045	8	68382	5882	68382	2	58	25.9605	25.9605	25.9605	25.9605
E08000026	Coventry	West Midlands	2024	24.2554	36.3893	205	72285	23	4045	8	68382	5882	68382	2	58	26.3486	25.9605	25.9605	25.9605
E08000026	Coventry	West Midlands	2025	24.2554	36.3893	205	72285	23	4045	8	68382	5882	68382	2	58	26.6712	25.9605	25.9605	25.6568
E08000026	Coventry	West Midlands	2026	24.2554	36.3893	205	72285	23	4045	8	68382	5882	68382	2	58	26.938	25.9605	25.7061	25.27
E08000026	Coventry	West Midlands	2027	24.2554	36.3893	205	72285	23	4045	8	68382	5882	68382	2	58	27.1612	25.7736	25.3686	24.7689
E08000026	Coventry	West Midlands	2028	24.2554	36.3893	205	72285	23	4045	8	68382	5882	68382	2	58	27.3455	25.5218	24.9247	24.1277
E08000026	Coventry	West Midlands	2029	24.2554	36.3893	205	72285	23	4045	8	68382	5882	68382	2	58	27.4983	25.1791	24.3406	23.3022
E08000026	Coventry	West Midlands	2030	24.2554	36.3893	205	72285	23	4045	8	68382	5882	68382	2	58	27.6269	24.7144	23.5722	22.2404
E08000026	Coventry	West Midlands	2031	24.2554	36.3893	205	72285	23	4045	8	68382	5882	68382	2	58	27.7336	24.0836	22.5597	20.8775
E08000026	Coventry	West Midlands	2032	24.2554	36.3893	205	72285	23	4045	8	68382	5882	68382	2	58	27.8209	23.2269	21.2253	19.1251
E08000026	Coventry	West Midlands	2033	24.2554	36.3893	205	72285	23	4045	8	68382	5882	68382	2	58	27.8937	22.0665	19.4704	16.8743
E08000027	Dudley	West Midlands	2015	18.066	31.1506	162	60063	25	3668	11	56833	5403	56833	2	74	18.066	18.066	18.066	18.066
E08000027	Dudley	West Midlands	2016	20.5543	33.8269	173	60440	17	3809	6	57212	5968	57212	2	74	20.5543	20.5543	20.5543	20.5543
E08000027	Dudley	West Midlands	2017	21.3481	35.6827	142	60797	15	3711	5	57910	4860	57910	2	74	21.3481	21.3481	21.3481	21.3481
E08000027	Dudley	West Midlands	2018	22.4598	35.9614	156	61541	14	3569	4	58461	3363	58461	2	74	22.4598	22.4598	22.4598	22.4598
E08000027	Dudley	West Midlands	2019	23.0096	35.3594	160	62009	11	3450	2	58560	3171	58560	2	74	23.0096	23.0096	23.0096	23.0096
E08000027	Dudley	West Midlands	2020	25.7437	36.5701	102	62357	12	3463	2	58560	3171	58560	2	74	25.7437	25.7437	25.7437	25.7437
E08000027	Dudley	West Midlands	2021	25.7437	36.5701	102	62357	12	3463	2	58560	3171	58560	2	74	26.462	26.462	26.462	26.462
E08000027	Dudley	West Midlands	2022	25.7437	36.5701	102	62357	12	3463	2	58560	3171	58560	2	74	27.0592	27.0592	27.0592	27.0592
E08000027	Dudley	West Midlands	2023	25.7437	36.5701	102	62357	12	3463	2	58560	3171	58560	2	74	27.5535	27.5535	27.5535	27.5535
E08000027	Dudley	West Midlands	2024	25.7437	36.5701	102	62357	12	3463	2	58560	3171	58560	2	74	27.9654	27.5535	27.5535	27.5535
E08000027	Dudley	West Midlands	2025	25.7437	36.5701	102	62357	12	3463	2	58560	3171	58560	2	74	28.3078	27.5535	27.5535	27.2311
E08000027	Dudley	West Midlands	2026	25.7437	36.5701	102	62357	12	3463	2	58560	3171	58560	2	74	28.591	27.5535	27.2835	26.8206
E08000027	Dudley	West Midlands	2027	25.7437	36.5701	102	62357	12	3463	2	58560	3171	58560	2	74	28.8278	27.3551	26.9253	26.2888
E08000027	Dudley	West Midlands	2028	25.7437	36.5701	102	62357	12	3463	2	58560	3171	58560	2	74	29.0234	27.0878	26.4541	25.6082
E08000027	Dudley	West Midlands	2029	25.7437	36.5701	102	62357	12	3463	2	58560	3171	58560	2	74	29.1856	26.7241	25.8341	24.732
E08000027	Dudley	West Midlands	2030	25.7437	36.5701	102	62357	12	3463	2	58560	3171	58560	2	74	29.3221	26.2309	25.0186	23.6051
E08000027	Dudley	West Midlands	2031	25.7437	36.5701	102	62357	12	3463	2	58560	3171	58560	2	74	29.4353	25.5614	23.944	22.1585
E08000027	Dudley	West Midlands	2032	25.7437	36.5701	102	62357	12	3463	2	58560	3171	58560	2	74	29.528	24.6521	22.5277	20.2987
E08000027	Dudley	West Midlands	2033	25.7437	36.5701	102	62357	12	3463	2	58560	3171	58560	2	74	29.6053	23.4205	20.6651	17.9098
E08000028	Sandwell	West Midlands	2015	24.651	34.251	130	69563	23	4781	14	66922	6783	66922	1	8	24.651	24.651	24.651	24.651
E08000028	Sandwell	West Midlands	2016	28.3435	37.5755	170	70711	31	4731	18	68218	7675	68218	1	8	28.3435	28.3435	28.3435	28.3435
E08000028	Sandwell	West Midlands	2017	28.8907	39.0245	219	72165	32	4699	18	69361	6600	69361	1	8	28.8907	28.8907	28.8907	28.8907
E08000028	Sandwell	West Midlands	2018	30.7039	39.1983	290	73248	39	4532	12	70057	6906	70057	1	8	30.7039	30.7039	30.7039	30.7039
E08000028	Sandwell	West Midlands	2019	31.0716	40.2761	289	74029	20	4384	12	70423	6726	70423	1	8	31.0716	31.0716	31.0716	31.0716
E08000028	Sandwell	West Midlands	2020	34.2764	39.9391	162	74506	20	4313	12	70423	6726	70423	1	8	34.2764	34.2764	34.2764	34.2764
E08000028	Sandwell	West Midlands	2021	34.2764	39.9391	162	74506	20	4313	12	70423	6726	70423	1	8	35.2327	35.2327	35.2327	35.2327
E08000028	Sandwell	West Midlands	2022	34.2764	39.9391	162	74506	20	4313	12	70423	6726	70423	1	8	36.028	36.028	36.028	36.028
E08000028	Sandwell	West Midlands	2023	34.2764	39.9391	162	74506	20	4313	12	70423	6726	70423	1	8	36.6861	36.6861	36.6861	36.6861
E08000028	Sandwell	West Midlands	2024	34.2764	39.9391	162	74506	20	4313	12	70423	6726	70423	1	8	37.2345	36.6861	36.6861	36.6861
E08000028	Sandwell	West Midlands	2025	34.2764	39.9391	162	74506	20	4313	12	70423	6726	70423	1	8	37.6904	36.6861	36.6861	36.2568
E08000028	Sandwell	West Midlands	2026	34.2764	39.9391	162	74506	20	4313	12	70423	6726	70423	1	8	38.0674	36.6861	36.3265	35.7102
E08000028	Sandwell	West Midlands	2027	34.2764	39.9391	162	74506	20	4313	12	70423	6726	70423	1	8	38.3828	36.4219	35.8496	35.0022
E08000028	Sandwell	West Midlands	2028	34.2764	39.9391	162	74506	20	4313	12	70423	6726	70423	1	8	38.6433	36.0661	35.2223	34.096
E08000028	Sandwell	West Midlands	2029	34.2764	39.9391	162	74506	20	4313	12	70423	6726	70423	1	8	38.8592	35.5818	34.3969	32.9294
E08000028	Sandwell	West Midlands	2030	34.2764	39.9391	162	74506	20	4313	12	70423	6726	70423	1	8	39.0409	34.9251	33.3109	31.429
E08000028	Sandwell	West Midlands	2031	34.2764	39.9391	162	74506	20	4313	12	70423	6726	70423	1	8	39.1917	34.0337	31.8802	29.5029
E08000028	Sandwell	West Midlands	2032	34.2764	39.9391	162	74506	20	4313	12	70423	6726	70423	1	8	39.3151	32.823	29.9945	27.0266
E08000028	Sandwell	West Midlands	2033	34.2764	39.9391	162	74506	20	4313	12	70423	6726	70423	1	8	39.4179	31.1832	27.5146	23.8459
E08000029	Solihull	West Midlands	2015	10.8364	23.7024	113	39958	9	2265	5	37562	2552	37562	3	120	10.8364	10.8364	10.8364	10.8364
E08000029	Solihull	West Midlands	2016	12.0555	24.775	134	40214	12	2310	1	38177	2897	38177	3	120	12.0555	12.0555	12.0555	12.0555
E08000029	Solihull	West Midlands	2017	12.3809	26.835	139	40708	14	2300	2	39070	2993	39070	3	120	12.3809	12.3809	12.3809	12.3809
E08000029	Solihull	West Midlands	2018	12.6737	26.2292	148	41511	8	2187	3	39507	3378	39507	3	120	12.6737	12.6737	12.6737	12.6737
E08000029	Solihull	West Midlands	2019	12.4917	23.8906	110	42004	8	2218	3	39929	3512	39929	3	120	12.4917	12.4917	12.4917	12.4917
E08000029	Solihull	West Midlands	2020	13.8333	25.8575	112	42564	11	2031	3	39929	3512	39929	3	120	13.8333	13.8333	13.8333	13.8333
E08000029	Solihull	West Midlands	2021	13.8333	25.8575	112	42564	11	2031	3	39929	3512	39929	3	120	14.2192	14.2192	14.2192	14.2192
E08000029	Solihull	West Midlands	2022	13.8333	25.8575	112	42564	11	2031	3	39929	3512	39929	3	120	14.5402	14.5402	14.5402	14.5402
E08000029	Solihull	West Midlands	2023	13.8333	25.8575	112	42564	11	2031	3	39929	3512	39929	3	120	14.8058	14.8058	14.8058	14.8058
E08000029	Solihull	West Midlands	2024	13.8333	25.8575	112	42564	11	2031	3	39929	3512	39929	3	120	15.0271	14.8058	14.8058	14.8058
E08000029	Solihull	West Midlands	2025	13.8333	25.8575	112	42564	11	2031	3	39929	3512	39929	3	120	15.2111	14.8058	14.8058	14.6325
E08000029	Solihull	West Midlands	2026	13.8333	25.8575	112	42564	11	2031	3	39929	3512	39929	3	120	15.3632	14.8058	14.6607	14.4119
E08000029	Solihull	West Midlands	2027	13.8333	25.8575	112	42564	11	2031	3	39929	3512	39929	3	120	15.4905	14.6992	14.4682	14.1262
E08000029	Solihull	West Midlands	2028	13.8333	25.8575	112	42564	11	2031	3	39929	3512	39929	3	120	15.5956	14.5555	14.215	13.7605
E08000029	Solihull	West Midlands	2029	13.8333	25.8575	112	42564	11	2031	3	39929	3512	39929	3	120	15.6828	14.3601	13.8819	13.2897
E08000029	Solihull	West Midlands	2030	13.8333	25.8575	112	42564	11	2031	3	39929	3512	39929	3	120	15.7561	14.0951	13.4436	12.6841
E08000029	Solihull	West Midlands	2031	13.8333	25.8575	112	42564	11	2031	3	39929	3512	39929	3	120	15.817	13.7353	12.8662	11.9068
E08000029	Solihull	West Midlands	2032	13.8333	25.8575	112	42564	11	2031	3	39929	3512	39929	3	120	15.8668	13.2467	12.1052	10.9074
E08000029	Solihull	West Midlands	2033	13.8333	25.8575	112	42564	11	2031	3	39929	3512	39929	3	120	15.9083	12.5849	11.1043	9.62375
E08000030	Walsall	West Midlands	2015	23.5161	33.5069	177	57433	21	3746	3	54619	3261	54619	1	26	23.5161	23.5161	23.5161	23.5161
E08000030	Walsall	West Midlands	2016	25.7715	36.6005	169	58002	25	3757	4	55875	3884	55875	1	26	25.7715	25.7715	25.7715	25.7715
E08000030	Walsall	West Midlands	2017	26.987	37.9597	155	59247	25	3879	22	56919	3731	56919	1	26	26.987	26.987	26.987	26.987
E08000030	Walsall	West Midlands	2018	28.4549	38.5068	177	60327	31	3713	6	57877	3441	57877	1	26	28.4549	28.4549	28.4549	28.4549
E08000030	Walsall	West Midlands	2019	28.7444	39.0711	135	61278	18	3695	4	58510	3402	58510	1	26	28.7444	28.7444	28.7444	28.7444
E08000030	Walsall	West Midlands	2020	31.8257	38.9243	217	62041	17	3396	4	58510	3402	58510	1	26	31.8257	31.8257	31.8257	31.8257
E08000030	Walsall	West Midlands	2021	31.8257	38.9243	217	62041	17	3396	4	58510	3402	58510	1	26	32.7137	32.7137	32.7137	32.7137
E08000030	Walsall	West Midlands	2022	31.8257	38.9243	217	62041	17	3396	4	58510	3402	58510	1	26	33.452	33.452	33.452	33.452
E08000030	Walsall	West Midlands	2023	31.8257	38.9243	217	62041	17	3396	4	58510	3402	58510	1	26	34.0631	34.0631	34.0631	34.0631
E08000030	Walsall	West Midlands	2024	31.8257	38.9243	217	62041	17	3396	4	58510	3402	58510	1	26	34.5723	34.0631	34.0631	34.0631
E08000030	Walsall	West Midlands	2025	31.8257	38.9243	217	62041	17	3396	4	58510	3402	58510	1	26	34.9956	34.0631	34.0631	33.6645
E08000030	Walsall	West Midlands	2026	31.8257	38.9243	217	62041	17	3396	4	58510	3402	58510	1	26	35.3457	34.0631	33.7293	33.157
E08000030	Walsall	West Midlands	2027	31.8257	38.9243	217	62041	17	3396	4	58510	3402	58510	1	26	35.6385	33.8178	33.2864	32.4996
E08000030	Walsall	West Midlands	2028	31.8257	38.9243	217	62041	17	3396	4	58510	3402	58510	1	26	35.8803	33.4874	32.704	31.6582
E08000030	Walsall	West Midlands	2029	31.8257	38.9243	217	62041	17	3396	4	58510	3402	58510	1	26	36.0808	33.0378	31.9375	30.575
E08000030	Walsall	West Midlands	2030	31.8257	38.9243	217	62041	17	3396	4	58510	3402	58510	1	26	36.2495	32.428	30.9293	29.1818
E08000030	Walsall	West Midlands	2031	31.8257	38.9243	217	62041	17	3396	4	58510	3402	58510	1	26	36.3895	31.6003	29.6008	27.3935
E08000030	Walsall	West Midlands	2032	31.8257	38.9243	217	62041	17	3396	4	58510	3402	58510	1	26	36.5041	30.4762	27.85	25.0943
E08000030	Walsall	West Midlands	2033	31.8257	38.9243	217	62041	17	3396	4	58510	3402	58510	1	26	36.5996	28.9536	25.5473	22.141
E08000031	Wolverhampton	West Midlands	2015	22.9669	33.5768	225	51339	17	3381	13	49183	6023	49183	1	16	22.9669	22.9669	22.9669	22.9669
E08000031	Wolverhampton	West Midlands	2016	25.68	36.8164	121	52099	17	3462	11	50384	6361	50384	1	16	25.68	25.68	25.68	25.68
E08000031	Wolverhampton	West Midlands	2017	26.4748	38.2229	151	53209	21	3527	12	51433	5584	51433	1	16	26.4748	26.4748	26.4748	26.4748
E08000031	Wolverhampton	West Midlands	2018	27.8708	38.3766	161	54218	24	3323	14	52598	4681	52598	1	16	27.8708	27.8708	27.8708	27.8708
E08000031	Wolverhampton	West Midlands	2019	28.4185	39.1051	118	55471	13	3255	6	53469	4095	53469	1	16	28.4185	28.4185	28.4185	28.4185
E08000031	Wolverhampton	West Midlands	2020	31.6426	38.9749	122	56503	20	3230	6	53469	4095	53469	1	16	31.6426	31.6426	31.6426	31.6426
E08000031	Wolverhampton	West Midlands	2021	31.6426	38.9749	122	56503	20	3230	6	53469	4095	53469	1	16	32.5254	32.5254	32.5254	32.5254
E08000031	Wolverhampton	West Midlands	2022	31.6426	38.9749	122	56503	20	3230	6	53469	4095	53469	1	16	33.2595	33.2595	33.2595	33.2595
E08000031	Wolverhampton	West Midlands	2023	31.6426	38.9749	122	56503	20	3230	6	53469	4095	53469	1	16	33.867	33.867	33.867	33.867
E08000031	Wolverhampton	West Midlands	2024	31.6426	38.9749	122	56503	20	3230	6	53469	4095	53469	1	16	34.3733	33.867	33.867	33.867
E08000031	Wolverhampton	West Midlands	2025	31.6426	38.9749	122	56503	20	3230	6	53469	4095	53469	1	16	34.7942	33.867	33.867	33.4708
E08000031	Wolverhampton	West Midlands	2026	31.6426	38.9749	122	56503	20	3230	6	53469	4095	53469	1	16	35.1422	33.867	33.5351	32.9662
E08000031	Wolverhampton	West Midlands	2027	31.6426	38.9749	122	56503	20	3230	6	53469	4095	53469	1	16	35.4333	33.6232	33.0949	32.3125
E08000031	Wolverhampton	West Midlands	2028	31.6426	38.9749	122	56503	20	3230	6	53469	4095	53469	1	16	35.6738	33.2947	32.5157	31.476
E08000031	Wolverhampton	West Midlands	2029	31.6426	38.9749	122	56503	20	3230	6	53469	4095	53469	1	16	35.8732	32.8476	31.7537	30.3991
E08000031	Wolverhampton	West Midlands	2030	31.6426	38.9749	122	56503	20	3230	6	53469	4095	53469	1	16	36.0409	32.2414	30.7513	29.0139
E08000031	Wolverhampton	West Midlands	2031	31.6426	38.9749	122	56503	20	3230	6	53469	4095	53469	1	16	36.1801	31.4185	29.4305	27.2359
E08000031	Wolverhampton	West Midlands	2032	31.6426	38.9749	122	56503	20	3230	6	53469	4095	53469	1	16	36.294	30.3008	27.6897	24.9498
E08000031	Wolverhampton	West Midlands	2033	31.6426	38.9749	122	56503	20	3230	6	53469	4095	53469	1	16	36.389	28.787	25.4003	22.0136
E08000032	Bradford	Yorkshire and the Humber	2015	29.7078	30.0712	271	124634	39	7924	21	117891	9690	117891	1	18	29.7078	29.7078	29.7078	29.7078
E08000032	Bradford	Yorkshire and the Humber	2016	30.4485	33.6729	280	125172	42	7930	15	119085	10129	119085	1	18	30.4485	30.4485	30.4485	30.4485
E08000032	Bradford	Yorkshire and the Humber	2017	30.7975	33.7283	313	126244	45	7639	18	119979	11117	119979	1	18	30.7975	30.7975	30.7975	30.7975
E08000032	Bradford	Yorkshire and the Humber	2018	32.2262	34.1366	297	127145	38	7243	42	120171	14130	120171	1	18	32.2262	32.2262	32.2262	32.2262
E08000032	Bradford	Yorkshire and the Humber	2019	34.8893	37.4012	437	127595	44	7268	30	120524	13728	120524	1	18	34.8893	34.8893	34.8893	34.8893
E08000032	Bradford	Yorkshire and the Humber	2020	37.6037	37.7514	425	127913	39	6789	30	120524	13728	120524	1	18	37.6037	37.6037	37.6037	37.6037
E08000032	Bradford	Yorkshire and the Humber	2021	37.6037	37.7514	425	127913	39	6789	30	120524	13728	120524	1	18	38.6528	38.6528	38.6528	38.6528
E08000032	Bradford	Yorkshire and the Humber	2022	37.6037	37.7514	425	127913	39	6789	30	120524	13728	120524	1	18	39.5252	39.5252	39.5252	39.5252
E08000032	Bradford	Yorkshire and the Humber	2023	37.6037	37.7514	425	127913	39	6789	30	120524	13728	120524	1	18	40.2472	40.2472	40.2472	40.2472
E08000032	Bradford	Yorkshire and the Humber	2024	37.6037	37.7514	425	127913	39	6789	30	120524	13728	120524	1	18	40.8489	40.2472	40.2472	40.2472
E08000032	Bradford	Yorkshire and the Humber	2025	37.6037	37.7514	425	127913	39	6789	30	120524	13728	120524	1	18	41.349	40.2472	40.2472	39.7763
E08000032	Bradford	Yorkshire and the Humber	2026	37.6037	37.7514	425	127913	39	6789	30	120524	13728	120524	1	18	41.7627	40.2472	39.8528	39.1766
E08000032	Bradford	Yorkshire and the Humber	2027	37.6037	37.7514	425	127913	39	6789	30	120524	13728	120524	1	18	42.1086	39.9574	39.3296	38.3999
E08000032	Bradford	Yorkshire and the Humber	2028	37.6037	37.7514	425	127913	39	6789	30	120524	13728	120524	1	18	42.3944	39.567	38.6414	37.4058
E08000032	Bradford	Yorkshire and the Humber	2029	37.6037	37.7514	425	127913	39	6789	30	120524	13728	120524	1	18	42.6313	39.0358	37.7358	36.1259
E08000032	Bradford	Yorkshire and the Humber	2030	37.6037	37.7514	425	127913	39	6789	30	120524	13728	120524	1	18	42.8306	38.3154	36.5445	34.4798
E08000032	Bradford	Yorkshire and the Humber	2031	37.6037	37.7514	425	127913	39	6789	30	120524	13728	120524	1	18	42.9961	37.3373	34.9748	32.3668
E08000032	Bradford	Yorkshire and the Humber	2032	37.6037	37.7514	425	127913	39	6789	30	120524	13728	120524	1	18	43.1314	36.0092	32.9061	29.6501
E08000032	Bradford	Yorkshire and the Humber	2033	37.6037	37.7514	425	127913	39	6789	30	120524	13728	120524	1	18	43.2442	34.2101	30.1854	26.1607
E08000033	Calderdale	Yorkshire and the Humber	2015	19.1607	29.2059	94	40437	4	2426	3	38080	3616	38080	2	55	19.1607	19.1607	19.1607	19.1607
E08000033	Calderdale	Yorkshire and the Humber	2016	19.1629	29.3964	75	40641	13	2469	2	38557	4031	38557	2	55	19.1629	19.1629	19.1629	19.1629
E08000033	Calderdale	Yorkshire and the Humber	2017	19.9555	30.2899	103	40941	13	2393	4	38831	3932	38831	2	55	19.9555	19.9555	19.9555	19.9555
E08000033	Calderdale	Yorkshire and the Humber	2018	20.6273	30.3433	68	41159	4	2293	6	38924	4157	38924	2	55	20.6273	20.6273	20.6273	20.6273
E08000033	Calderdale	Yorkshire and the Humber	2019	22.4896	31.768	100	41268	6	2161	3	38872	4086	38872	2	55	22.4896	22.4896	22.4896	22.4896
E08000033	Calderdale	Yorkshire and the Humber	2020	24.5905	33.9711	95	41394	9	2098	3	38872	4086	38872	2	55	24.5905	24.5905	24.5905	24.5905
E08000033	Calderdale	Yorkshire and the Humber	2021	24.5905	33.9711	95	41394	9	2098	3	38872	4086	38872	2	55	25.2766	25.2766	25.2766	25.2766
E08000033	Calderdale	Yorkshire and the Humber	2022	24.5905	33.9711	95	41394	9	2098	3	38872	4086	38872	2	55	25.8471	25.8471	25.8471	25.8471
E08000033	Calderdale	Yorkshire and the Humber	2023	24.5905	33.9711	95	41394	9	2098	3	38872	4086	38872	2	55	26.3192	26.3192	26.3192	26.3192
E08000033	Calderdale	Yorkshire and the Humber	2024	24.5905	33.9711	95	41394	9	2098	3	38872	4086	38872	2	55	26.7127	26.3192	26.3192	26.3192
E08000033	Calderdale	Yorkshire and the Humber	2025	24.5905	33.9711	95	41394	9	2098	3	38872	4086	38872	2	55	27.0397	26.3192	26.3192	26.0113
E08000033	Calderdale	Yorkshire and the Humber	2026	24.5905	33.9711	95	41394	9	2098	3	38872	4086	38872	2	55	27.3102	26.3192	26.0613	25.6191
E08000033	Calderdale	Yorkshire and the Humber	2027	24.5905	33.9711	95	41394	9	2098	3	38872	4086	38872	2	55	27.5365	26.1297	25.7192	25.1112
E08000033	Calderdale	Yorkshire and the Humber	2028	24.5905	33.9711	95	41394	9	2098	3	38872	4086	38872	2	55	27.7234	25.8744	25.2691	24.4611
E08000033	Calderdale	Yorkshire and the Humber	2029	24.5905	33.9711	95	41394	9	2098	3	38872	4086	38872	2	55	27.8783	25.527	24.6769	23.6241
E08000033	Calderdale	Yorkshire and the Humber	2030	24.5905	33.9711	95	41394	9	2098	3	38872	4086	38872	2	55	28.0086	25.0559	23.8979	22.5477
E08000033	Calderdale	Yorkshire and the Humber	2031	24.5905	33.9711	95	41394	9	2098	3	38872	4086	38872	2	55	28.1168	24.4164	22.8714	21.1659
E08000033	Calderdale	Yorkshire and the Humber	2032	24.5905	33.9711	95	41394	9	2098	3	38872	4086	38872	2	55	28.2053	23.5478	21.5186	19.3894
E08000033	Calderdale	Yorkshire and the Humber	2033	24.5905	33.9711	95	41394	9	2098	3	38872	4086	38872	2	55	28.2791	22.3713	19.7394	17.1075
E08000034	Kirklees	Yorkshire and the Humber	2015	21.0632	29.9245	218	87527	28	5362	11	82886	6814	82886	2	61	21.0632	21.0632	21.0632	21.0632
E08000034	Kirklees	Yorkshire and the Humber	2016	21.5253	31.1478	225	87971	14	5404	9	83488	7100	83488	2	61	21.5253	21.5253	21.5253	21.5253
E08000034	Kirklees	Yorkshire and the Humber	2017	21.9896	31.6578	296	88610	32	5203	12	84363	7106	84363	2	61	21.9896	21.9896	21.9896	21.9896
E08000034	Kirklees	Yorkshire and the Humber	2018	23.184	31.9651	198	89510	32	4968	12	84583	7299	84583	2	61	23.184	23.184	23.184	23.184
E08000034	Kirklees	Yorkshire and the Humber	2019	25.9355	34.2144	126	89819	25	4900	12	84325	7116	84325	2	61	25.9355	25.9355	25.9355	25.9355
E08000034	Kirklees	Yorkshire and the Humber	2020	28.5005	36.1451	207	89658	15	4727	12	84325	7116	84325	2	61	28.5005	28.5005	28.5005	28.5005
E08000034	Kirklees	Yorkshire and the Humber	2021	28.5005	36.1451	207	89658	15	4727	12	84325	7116	84325	2	61	29.2957	29.2957	29.2957	29.2957
E08000034	Kirklees	Yorkshire and the Humber	2022	28.5005	36.1451	207	89658	15	4727	12	84325	7116	84325	2	61	29.9569	29.9569	29.9569	29.9569
E08000034	Kirklees	Yorkshire and the Humber	2023	28.5005	36.1451	207	89658	15	4727	12	84325	7116	84325	2	61	30.5041	30.5041	30.5041	30.5041
E08000034	Kirklees	Yorkshire and the Humber	2024	28.5005	36.1451	207	89658	15	4727	12	84325	7116	84325	2	61	30.9601	30.5041	30.5041	30.5041
E08000034	Kirklees	Yorkshire and the Humber	2025	28.5005	36.1451	207	89658	15	4727	12	84325	7116	84325	2	61	31.3392	30.5041	30.5041	30.1472
E08000034	Kirklees	Yorkshire and the Humber	2026	28.5005	36.1451	207	89658	15	4727	12	84325	7116	84325	2	61	31.6527	30.5041	30.2052	29.6927
E08000034	Kirklees	Yorkshire and the Humber	2027	28.5005	36.1451	207	89658	15	4727	12	84325	7116	84325	2	61	31.9149	30.2845	29.8086	29.104
E08000034	Kirklees	Yorkshire and the Humber	2028	28.5005	36.1451	207	89658	15	4727	12	84325	7116	84325	2	61	32.1315	29.9886	29.287	28.3505
E08000034	Kirklees	Yorkshire and the Humber	2029	28.5005	36.1451	207	89658	15	4727	12	84325	7116	84325	2	61	32.311	29.5859	28.6007	27.3805
E08000034	Kirklees	Yorkshire and the Humber	2030	28.5005	36.1451	207	89658	15	4727	12	84325	7116	84325	2	61	32.4621	29.0399	27.6977	26.1329
E08000034	Kirklees	Yorkshire and the Humber	2031	28.5005	36.1451	207	89658	15	4727	12	84325	7116	84325	2	61	32.5875	28.2987	26.5081	24.5314
E08000034	Kirklees	Yorkshire and the Humber	2032	28.5005	36.1451	207	89658	15	4727	12	84325	7116	84325	2	61	32.6901	27.292	24.9402	22.4724
E08000034	Kirklees	Yorkshire and the Humber	2033	28.5005	36.1451	207	89658	15	4727	12	84325	7116	84325	2	61	32.7756	25.9285	22.8781	19.8277
E08000035	Leeds	Yorkshire and the Humber	2015	16.961	28.5381	355	143594	38	10171	6	137937	6760	138093	2	65	16.961	16.961	16.961	16.961
E08000035	Leeds	Yorkshire and the Humber	2016	18.2709	29.4301	345	145915	41	10245	6	140570	6832	140736	2	65	18.2709	18.2709	18.2709	18.2709
E08000035	Leeds	Yorkshire and the Humber	2017	19.6949	31.4641	364	148490	26	9966	14	142532	6762	142692	2	65	19.6949	19.6949	19.6949	19.6949
E08000035	Leeds	Yorkshire and the Humber	2018	20.9881	31.8046	370	150447	41	9905	11	144363	7247	144514	2	65	20.9881	20.9881	20.9881	20.9881
E08000035	Leeds	Yorkshire and the Humber	2019	22.0671	32.421	320	152358	41	9263	13	145258	7110	145414	2	65	22.0671	22.0671	22.0671	22.0671
E08000035	Leeds	Yorkshire and the Humber	2020	23.7652	35.2838	321	153569	26	8723	13	145258	7110	145414	2	65	23.7652	23.7652	23.7652	23.7652
E08000035	Leeds	Yorkshire and the Humber	2021	23.7652	35.2838	321	153569	26	8723	13	145258	7110	145414	2	65	24.4283	24.4283	24.4283	24.4283
E08000035	Leeds	Yorkshire and the Humber	2022	23.7652	35.2838	321	153569	26	8723	13	145258	7110	145414	2	65	24.9796	24.9796	24.9796	24.9796
E08000035	Leeds	Yorkshire and the Humber	2023	23.7652	35.2838	321	153569	26	8723	13	145258	7110	145414	2	65	25.4359	25.4359	25.4359	25.4359
E08000035	Leeds	Yorkshire and the Humber	2024	23.7652	35.2838	321	153569	26	8723	13	145258	7110	145414	2	65	25.8162	25.4359	25.4359	25.4359
E08000035	Leeds	Yorkshire and the Humber	2025	23.7652	35.2838	321	153569	26	8723	13	145258	7110	145414	2	65	26.1322	25.4359	25.4359	25.1383
E08000035	Leeds	Yorkshire and the Humber	2026	23.7652	35.2838	321	153569	26	8723	13	145258	7110	145414	2	65	26.3936	25.4359	25.1866	24.7593
E08000035	Leeds	Yorkshire and the Humber	2027	23.7652	35.2838	321	153569	26	8723	13	145258	7110	145414	2	65	26.6123	25.2528	24.856	24.2684
E08000035	Leeds	Yorkshire and the Humber	2028	23.7652	35.2838	321	153569	26	8723	13	145258	7110	145414	2	65	26.7929	25.006	24.421	23.6401
E08000035	Leeds	Yorkshire and the Humber	2029	23.7652	35.2838	321	153569	26	8723	13	145258	7110	145414	2	65	26.9426	24.6703	23.8487	22.8313
E08000035	Leeds	Yorkshire and the Humber	2030	23.7652	35.2838	321	153569	26	8723	13	145258	7110	145414	2	65	27.0686	24.215	23.0958	21.7909
E08000035	Leeds	Yorkshire and the Humber	2031	23.7652	35.2838	321	153569	26	8723	13	145258	7110	145414	2	65	27.1731	23.5969	22.1038	20.4556
E08000035	Leeds	Yorkshire and the Humber	2032	23.7652	35.2838	321	153569	26	8723	13	145258	7110	145414	2	65	27.2587	22.7575	20.7964	18.7386
E08000035	Leeds	Yorkshire and the Humber	2033	23.7652	35.2838	321	153569	26	8723	13	145258	7110	145414	2	65	27.33	21.6205	19.0769	16.5333
E08000036	Wakefield	Yorkshire and the Humber	2015	16.6089	27.5924	177	61401	7	3981	3	58332	4996	58332	1	49	16.6089	16.6089	16.6089	16.6089
E08000036	Wakefield	Yorkshire and the Humber	2016	17.0211	27.6731	135	62017	14	4059	3	59400	5486	59400	1	49	17.0211	17.0211	17.0211	17.0211
E08000036	Wakefield	Yorkshire and the Humber	2017	17.7862	28.7709	146	62942	9	4021	3	60848	5600	60848	1	49	17.7862	17.7862	17.7862	17.7862
E08000036	Wakefield	Yorkshire and the Humber	2018	18.5344	28.8641	185	64329	13	3982	5	62247	5239	62247	1	49	18.5344	18.5344	18.5344	18.5344
E08000036	Wakefield	Yorkshire and the Humber	2019	19.4913	29.2871	219	65773	12	3928	7	62959	4994	62959	1	49	19.4913	19.4913	19.4913	19.4913
E08000036	Wakefield	Yorkshire and the Humber	2020	21.184	31.6398	237	66805	8	3841	7	62959	4994	62959	1	49	21.184	21.184	21.184	21.184
E08000036	Wakefield	Yorkshire and the Humber	2021	21.184	31.6398	237	66805	8	3841	7	62959	4994	62959	1	49	21.7751	21.7751	21.7751	21.7751
E08000036	Wakefield	Yorkshire and the Humber	2022	21.184	31.6398	237	66805	8	3841	7	62959	4994	62959	1	49	22.2665	22.2665	22.2665	22.2665
E08000036	Wakefield	Yorkshire and the Humber	2023	21.184	31.6398	237	66805	8	3841	7	62959	4994	62959	1	49	22.6733	22.6733	22.6733	22.6733
E08000036	Wakefield	Yorkshire and the Humber	2024	21.184	31.6398	237	66805	8	3841	7	62959	4994	62959	1	49	23.0122	22.6733	22.6733	22.6733
E08000036	Wakefield	Yorkshire and the Humber	2025	21.184	31.6398	237	66805	8	3841	7	62959	4994	62959	1	49	23.294	22.6733	22.6733	22.408
E08000036	Wakefield	Yorkshire and the Humber	2026	21.184	31.6398	237	66805	8	3841	7	62959	4994	62959	1	49	23.527	22.6733	22.4511	22.0702
E08000036	Wakefield	Yorkshire and the Humber	2027	21.184	31.6398	237	66805	8	3841	7	62959	4994	62959	1	49	23.7219	22.51	22.1563	21.6326
E08000036	Wakefield	Yorkshire and the Humber	2028	21.184	31.6398	237	66805	8	3841	7	62959	4994	62959	1	49	23.8829	22.2901	21.7686	21.0725
E08000036	Wakefield	Yorkshire and the Humber	2029	21.184	31.6398	237	66805	8	3841	7	62959	4994	62959	1	49	24.0163	21.9908	21.2585	20.3515
E08000036	Wakefield	Yorkshire and the Humber	2030	21.184	31.6398	237	66805	8	3841	7	62959	4994	62959	1	49	24.1286	21.585	20.5873	19.4242
E08000036	Wakefield	Yorkshire and the Humber	2031	21.184	31.6398	237	66805	8	3841	7	62959	4994	62959	1	49	24.2218	21.034	19.7031	18.2339
E08000036	Wakefield	Yorkshire and the Humber	2032	21.184	31.6398	237	66805	8	3841	7	62959	4994	62959	1	49	24.2981	20.2858	18.5377	16.7034
E08000036	Wakefield	Yorkshire and the Humber	2033	21.184	31.6398	237	66805	8	3841	7	62959	4994	62959	1	49	24.3616	19.2723	17.005	14.7376
E08000037	Gateshead	North East	2015	15.503	24.7423	181	35219	8	2210	2	33097	2903	33097	1	43	15.503	15.503	15.503	15.503
E08000037	Gateshead	North East	2016	16.2008	25.8012	192	35134	11	2285	2	33410	2964	33410	1	43	16.2008	16.2008	16.2008	16.2008
E08000037	Gateshead	North East	2017	19.1926	30.4862	176	35498	8	2062	1	33351	2359	33351	1	43	19.1926	19.1926	19.1926	19.1926
E08000037	Gateshead	North East	2018	20.2102	32.3217	167	35388	5	2002	2	33217	2440	33217	1	43	20.2102	20.2102	20.2102	20.2102
E08000037	Gateshead	North East	2019	20.9301	32.9794	159	35222	9	1995	3	33085	2553	33085	1	43	20.9301	20.9301	20.9301	20.9301
E08000037	Gateshead	North East	2020	24.8859	35.933	156	35068	5	1890	3	33085	2553	33085	1	43	24.8859	24.8859	24.8859	24.8859
E08000037	Gateshead	North East	2021	24.8859	35.933	156	35068	5	1890	3	33085	2553	33085	1	43	25.5803	25.5803	25.5803	25.5803
E08000037	Gateshead	North East	2022	24.8859	35.933	156	35068	5	1890	3	33085	2553	33085	1	43	26.1576	26.1576	26.1576	26.1576
E08000037	Gateshead	North East	2023	24.8859	35.933	156	35068	5	1890	3	33085	2553	33085	1	43	26.6354	26.6354	26.6354	26.6354
E08000037	Gateshead	North East	2024	24.8859	35.933	156	35068	5	1890	3	33085	2553	33085	1	43	27.0336	26.6354	26.6354	26.6354
E08000037	Gateshead	North East	2025	24.8859	35.933	156	35068	5	1890	3	33085	2553	33085	1	43	27.3646	26.6354	26.6354	26.3238
E08000037	Gateshead	North East	2026	24.8859	35.933	156	35068	5	1890	3	33085	2553	33085	1	43	27.6383	26.6354	26.3744	25.9269
E08000037	Gateshead	North East	2027	24.8859	35.933	156	35068	5	1890	3	33085	2553	33085	1	43	27.8673	26.4436	26.0281	25.4129
E08000037	Gateshead	North East	2028	24.8859	35.933	156	35068	5	1890	3	33085	2553	33085	1	43	28.0564	26.1853	25.5727	24.755
E08000037	Gateshead	North East	2029	24.8859	35.933	156	35068	5	1890	3	33085	2553	33085	1	43	28.2132	25.8337	24.9734	23.908
E08000037	Gateshead	North East	2030	24.8859	35.933	156	35068	5	1890	3	33085	2553	33085	1	43	28.3451	25.3569	24.185	22.8186
E08000037	Gateshead	North East	2031	24.8859	35.933	156	35068	5	1890	3	33085	2553	33085	1	43	28.4546	24.7097	23.1462	21.4202
E08000037	Gateshead	North East	2032	24.8859	35.933	156	35068	5	1890	3	33085	2553	33085	1	43	28.5442	23.8307	21.7771	19.6223
E08000037	Gateshead	North East	2033	24.8859	35.933	156	35068	5	1890	3	33085	2553	33085	1	43	28.6188	22.6401	19.9766	17.313
E09000002	Barking and Dagenham	London	2015	20.5728	42.8981	227	53352	14	3846	1	52328	2279	52328	1	5	20.5728	20.5728	20.5728	20.5728
E09000002	Barking and Dagenham	London	2016	21.4644	45.1282	175	54877	15	3975	3	53917	2208	53917	1	5	21.4644	21.4644	21.4644	21.4644
E09000002	Barking and Dagenham	London	2017	22.3677	45.9223	151	56613	14	3857	1	54810	2176	54810	1	5	22.3677	22.3677	22.3677	22.3677
E09000002	Barking and Dagenham	London	2018	25.3654	45.9077	150	57535	9	3700	3	55090	2274	55090	1	5	25.3654	25.3654	25.3654	25.3654
E09000002	Barking and Dagenham	London	2019	26.1315	48.8672	140	57865	17	3569	2	55237	2335	55237	1	5	26.1315	26.1315	26.1315	26.1315
E09000002	Barking and Dagenham	London	2020	28.4679	48.0692	118	57981	8	3394	2	55237	2335	55237	1	5	28.4679	28.4679	28.4679	28.4679
E09000002	Barking and Dagenham	London	2021	28.4679	48.0692	118	57981	8	3394	2	55237	2335	55237	1	5	29.2622	29.2622	29.2622	29.2622
E09000002	Barking and Dagenham	London	2022	28.4679	48.0692	118	57981	8	3394	2	55237	2335	55237	1	5	29.9227	29.9227	29.9227	29.9227
E09000002	Barking and Dagenham	London	2023	28.4679	48.0692	118	57981	8	3394	2	55237	2335	55237	1	5	30.4692	30.4692	30.4692	30.4692
E09000002	Barking and Dagenham	London	2024	28.4679	48.0692	118	57981	8	3394	2	55237	2335	55237	1	5	30.9247	30.4692	30.4692	30.4692
E09000002	Barking and Dagenham	London	2025	28.4679	48.0692	118	57981	8	3394	2	55237	2335	55237	1	5	31.3034	30.4692	30.4692	30.1128
E09000002	Barking and Dagenham	London	2026	28.4679	48.0692	118	57981	8	3394	2	55237	2335	55237	1	5	31.6165	30.4692	30.1706	29.6588
E09000002	Barking and Dagenham	London	2027	28.4679	48.0692	118	57981	8	3394	2	55237	2335	55237	1	5	31.8784	30.2499	29.7745	29.0707
E09000002	Barking and Dagenham	London	2028	28.4679	48.0692	118	57981	8	3394	2	55237	2335	55237	1	5	32.0948	29.9543	29.2535	28.3181
E09000002	Barking and Dagenham	London	2029	28.4679	48.0692	118	57981	8	3394	2	55237	2335	55237	1	5	32.2741	29.5521	28.568	27.3492
E09000002	Barking and Dagenham	London	2030	28.4679	48.0692	118	57981	8	3394	2	55237	2335	55237	1	5	32.425	29.0067	27.6661	26.103
E09000002	Barking and Dagenham	London	2031	28.4679	48.0692	118	57981	8	3394	2	55237	2335	55237	1	5	32.5502	28.2663	26.4778	24.5034
E09000002	Barking and Dagenham	London	2032	28.4679	48.0692	118	57981	8	3394	2	55237	2335	55237	1	5	32.6527	27.2608	24.9117	22.4467
E09000002	Barking and Dagenham	London	2033	28.4679	48.0692	118	57981	8	3394	2	55237	2335	55237	1	5	32.7381	25.8989	22.8519	19.805
E09000003	Barnet	London	2015	10.5233	30.8387	129	79196	12	5240	7	75682	3355	75682	3	113	10.5233	10.5233	10.5233	10.5233
E09000003	Barnet	London	2016	10.7113	29.6281	146	80093	10	5297	7	77317	3398	77317	3	113	10.7113	10.7113	10.7113	10.7113
E09000003	Barnet	London	2017	11.1474	30.2146	138	81517	13	5184	11	78496	3355	78496	3	113	11.1474	11.1474	11.1474	11.1474
E09000003	Barnet	London	2018	12.8545	30.6615	113	82866	10	5091	5	79412	3155	79412	3	113	12.8545	12.8545	12.8545	12.8545
E09000003	Barnet	London	2019	13.1424	31.313	106	84064	15	4956	7	79906	2955	79906	3	113	13.1424	13.1424	13.1424	13.1424
E09000003	Barnet	London	2020	13.9324	31.0012	126	84558	14	4748	7	79906	2955	79906	3	113	13.9324	13.9324	13.9324	13.9324
E09000003	Barnet	London	2021	13.9324	31.0012	126	84558	14	4748	7	79906	2955	79906	3	113	14.3212	14.3212	14.3212	14.3212
E09000003	Barnet	London	2022	13.9324	31.0012	126	84558	14	4748	7	79906	2955	79906	3	113	14.6444	14.6444	14.6444	14.6444
E09000003	Barnet	London	2023	13.9324	31.0012	126	84558	14	4748	7	79906	2955	79906	3	113	14.9119	14.9119	14.9119	14.9119
E09000003	Barnet	London	2024	13.9324	31.0012	126	84558	14	4748	7	79906	2955	79906	3	113	15.1348	14.9119	14.9119	14.9119
E09000003	Barnet	London	2025	13.9324	31.0012	126	84558	14	4748	7	79906	2955	79906	3	113	15.3201	14.9119	14.9119	14.7374
E09000003	Barnet	London	2026	13.9324	31.0012	126	84558	14	4748	7	79906	2955	79906	3	113	15.4734	14.9119	14.7658	14.5152
E09000003	Barnet	London	2027	13.9324	31.0012	126	84558	14	4748	7	79906	2955	79906	3	113	15.6016	14.8045	14.5719	14.2274
E09000003	Barnet	London	2028	13.9324	31.0012	126	84558	14	4748	7	79906	2955	79906	3	113	15.7074	14.6599	14.3169	13.8591
E09000003	Barnet	London	2029	13.9324	31.0012	126	84558	14	4748	7	79906	2955	79906	3	113	15.7952	14.4631	13.9814	13.3849
E09000003	Barnet	London	2030	13.9324	31.0012	126	84558	14	4748	7	79906	2955	79906	3	113	15.8691	14.1961	13.54	12.775
E09000003	Barnet	London	2031	13.9324	31.0012	126	84558	14	4748	7	79906	2955	79906	3	113	15.9304	13.8338	12.9584	11.9921
E09000003	Barnet	London	2032	13.9324	31.0012	126	84558	14	4748	7	79906	2955	79906	3	113	15.9805	13.3417	12.192	10.9856
E09000003	Barnet	London	2033	13.9324	31.0012	126	84558	14	4748	7	79906	2955	79906	3	113	16.0223	12.6751	11.1839	9.69273
E09000004	Bexley	London	2015	12.3984	32.0368	142	49337	10	3152	2	46789	3808	46789	3	116	12.3984	12.3984	12.3984	12.3984
E09000004	Bexley	London	2016	12.4463	31.4319	114	49822	9	3090	3	47444	4091	47444	3	116	12.4463	12.4463	12.4463	12.4463
E09000004	Bexley	London	2017	12.6273	30.7654	89	50391	8	3093	6	47684	3556	47684	3	116	12.6273	12.6273	12.6273	12.6273
E09000004	Bexley	London	2018	14.5893	31.5192	87	50585	13	3028	5	48122	3803	48122	3	116	14.5893	14.5893	14.5893	14.5893
E09000004	Bexley	London	2019	14.9882	33.0639	49	50980	11	2952	7	48402	4225	48402	3	116	14.9882	14.9882	14.9882	14.9882
E09000004	Bexley	London	2020	15.8109	31.653	81	51319	12	2785	7	48402	4225	48402	3	116	15.8109	15.8109	15.8109	15.8109
E09000004	Bexley	London	2021	15.8109	31.653	81	51319	12	2785	7	48402	4225	48402	3	116	16.252	16.252	16.252	16.252
E09000004	Bexley	London	2022	15.8109	31.653	81	51319	12	2785	7	48402	4225	48402	3	116	16.6188	16.6188	16.6188	16.6188
E09000004	Bexley	London	2023	15.8109	31.653	81	51319	12	2785	7	48402	4225	48402	3	116	16.9224	16.9224	16.9224	16.9224
E09000004	Bexley	London	2024	15.8109	31.653	81	51319	12	2785	7	48402	4225	48402	3	116	17.1754	16.9224	16.9224	16.9224
E09000004	Bexley	London	2025	15.8109	31.653	81	51319	12	2785	7	48402	4225	48402	3	116	17.3857	16.9224	16.9224	16.7244
E09000004	Bexley	London	2026	15.8109	31.653	81	51319	12	2785	7	48402	4225	48402	3	116	17.5596	16.9224	16.7566	16.4723
E09000004	Bexley	London	2027	15.8109	31.653	81	51319	12	2785	7	48402	4225	48402	3	116	17.7051	16.8006	16.5366	16.1457
E09000004	Bexley	London	2028	15.8109	31.653	81	51319	12	2785	7	48402	4225	48402	3	116	17.8252	16.6364	16.2472	15.7277
E09000004	Bexley	London	2029	15.8109	31.653	81	51319	12	2785	7	48402	4225	48402	3	116	17.9248	16.4131	15.8665	15.1896
E09000004	Bexley	London	2030	15.8109	31.653	81	51319	12	2785	7	48402	4225	48402	3	116	18.0086	16.1101	15.3656	14.4974
E09000004	Bexley	London	2031	15.8109	31.653	81	51319	12	2785	7	48402	4225	48402	3	116	18.0782	15.6989	14.7056	13.609
E09000004	Bexley	London	2032	15.8109	31.653	81	51319	12	2785	7	48402	4225	48402	3	116	18.1351	15.1405	13.8358	12.4667
E09000004	Bexley	London	2033	15.8109	31.653	81	51319	12	2785	7	48402	4225	48402	3	116	18.1825	14.3841	12.6918	10.9996
E09000005	Brent	London	2015	14.8552	40.1642	170	66522	13	5181	11	63973	2698	63973	1	39	14.8552	14.8552	14.8552	14.8552
E09000005	Brent	London	2016	15.4961	39.8606	154	67701	14	5135	4	65264	2810	65264	1	39	15.4961	15.4961	15.4961	15.4961
E09000005	Brent	London	2017	15.7525	40.2171	150	68916	17	5210	14	66373	2535	66373	1	39	15.7525	15.7525	15.7525	15.7525
E09000005	Brent	London	2018	17.5508	39.5043	108	69957	17	4698	16	66711	2756	66711	1	39	17.5508	17.5508	17.5508	17.5508
E09000005	Brent	London	2019	18.3858	40.8909	108	70424	19	4918	11	66523	2904	66523	1	39	18.3858	18.3858	18.3858	18.3858
E09000005	Brent	London	2020	19.4375	40.0302	115	70297	16	4606	11	66523	2904	66523	1	39	19.4375	19.4375	19.4375	19.4375
E09000005	Brent	London	2021	19.4375	40.0302	115	70297	16	4606	11	66523	2904	66523	1	39	19.9798	19.9798	19.9798	19.9798
E09000005	Brent	London	2022	19.4375	40.0302	115	70297	16	4606	11	66523	2904	66523	1	39	20.4308	20.4308	20.4308	20.4308
E09000005	Brent	London	2023	19.4375	40.0302	115	70297	16	4606	11	66523	2904	66523	1	39	20.804	20.804	20.804	20.804
E09000005	Brent	London	2024	19.4375	40.0302	115	70297	16	4606	11	66523	2904	66523	1	39	21.115	20.804	20.804	20.804
E09000005	Brent	London	2025	19.4375	40.0302	115	70297	16	4606	11	66523	2904	66523	1	39	21.3735	20.804	20.804	20.5606
E09000005	Brent	London	2026	19.4375	40.0302	115	70297	16	4606	11	66523	2904	66523	1	39	21.5873	20.804	20.6001	20.2506
E09000005	Brent	London	2027	19.4375	40.0302	115	70297	16	4606	11	66523	2904	66523	1	39	21.7661	20.6542	20.3297	19.8491
E09000005	Brent	London	2028	19.4375	40.0302	115	70297	16	4606	11	66523	2904	66523	1	39	21.9139	20.4524	19.9739	19.3352
E09000005	Brent	London	2029	19.4375	40.0302	115	70297	16	4606	11	66523	2904	66523	1	39	22.0363	20.1778	19.5058	18.6737
E09000005	Brent	London	2030	19.4375	40.0302	115	70297	16	4606	11	66523	2904	66523	1	39	22.1393	19.8054	18.89	17.8228
E09000005	Brent	London	2031	19.4375	40.0302	115	70297	16	4606	11	66523	2904	66523	1	39	22.2249	19.2999	18.0787	16.7306
E09000005	Brent	London	2032	19.4375	40.0302	115	70297	16	4606	11	66523	2904	66523	1	39	22.2948	18.6133	17.0093	15.3263
E09000005	Brent	London	2033	19.4375	40.0302	115	70297	16	4606	11	66523	2904	66523	1	39	22.3532	17.6834	15.603	13.5226
E09000006	Bromley	London	2015	10.1011	28.49	117	63696	13	4088	2	60904	2320	60904	3	132	10.1011	10.1011	10.1011	10.1011
E09000006	Bromley	London	2016	9.573	26.1078	112	64567	13	4329	1	62069	2602	62069	3	132	9.573	9.573	9.573	9.573
E09000006	Bromley	London	2017	9.89205	26.2582	139	65770	7	4231	0	63116	2615	63116	3	132	9.89205	9.89205	9.89205	9.89205
E09000006	Bromley	London	2018	11.2846	26.7479	121	66622	10	4005	0	64090	2186	64090	3	132	11.2846	11.2846	11.2846	11.2846
E09000006	Bromley	London	2019	11.3113	26.8119	107	67817	11	3858	1	63894	2272	63894	3	132	11.3113	11.3113	11.3113	11.3113
E09000006	Bromley	London	2020	11.9036	25.888	99	67761	9	3689	1	63894	2272	63894	3	132	11.9036	11.9036	11.9036	11.9036
E09000006	Bromley	London	2021	11.9036	25.888	99	67761	9	3689	1	63894	2272	63894	3	132	12.2357	12.2357	12.2357	12.2357
E09000006	Bromley	London	2022	11.9036	25.888	99	67761	9	3689	1	63894	2272	63894	3	132	12.5119	12.5119	12.5119	12.5119
E09000006	Bromley	London	2023	11.9036	25.888	99	67761	9	3689	1	63894	2272	63894	3	132	12.7404	12.7404	12.7404	12.7404
E09000006	Bromley	London	2024	11.9036	25.888	99	67761	9	3689	1	63894	2272	63894	3	132	12.9309	12.7404	12.7404	12.7404
E09000006	Bromley	London	2025	11.9036	25.888	99	67761	9	3689	1	63894	2272	63894	3	132	13.0892	12.7404	12.7404	12.5914
E09000006	Bromley	London	2026	11.9036	25.888	99	67761	9	3689	1	63894	2272	63894	3	132	13.2201	12.7404	12.6156	12.4015
E09000006	Bromley	London	2027	11.9036	25.888	99	67761	9	3689	1	63894	2272	63894	3	132	13.3297	12.6487	12.4499	12.1556
E09000006	Bromley	London	2028	11.9036	25.888	99	67761	9	3689	1	63894	2272	63894	3	132	13.4201	12.5251	12.2321	11.841
E09000006	Bromley	London	2029	11.9036	25.888	99	67761	9	3689	1	63894	2272	63894	3	132	13.4951	12.3569	11.9454	11.4358
E09000006	Bromley	London	2030	11.9036	25.888	99	67761	9	3689	1	63894	2272	63894	3	132	13.5582	12.1289	11.5683	10.9147
E09000006	Bromley	London	2031	11.9036	25.888	99	67761	9	3689	1	63894	2272	63894	3	132	13.6106	11.8193	11.0714	10.2459
E09000006	Bromley	London	2032	11.9036	25.888	99	67761	9	3689	1	63894	2272	63894	3	132	13.6534	11.3989	10.4166	9.38587
E09000006	Bromley	London	2033	11.9036	25.888	99	67761	9	3689	1	63894	2272	63894	3	132	13.6891	10.8294	9.55532	8.28128
E09000007	Camden	London	2015	11.4139	36.7459	59	40214	1	2684	1	39818	1562	39818	2	85	11.4139	11.4139	11.4139	11.4139
E09000007	Camden	London	2016	12.1034	35.7727	60	42046	7	2729	9	41016	1496	41016	2	85	12.1034	12.1034	12.1034	12.1034
E09000007	Camden	London	2017	12.3308	36.6604	68	43371	9	2605	2	41846	1382	41846	2	85	12.3308	12.3308	12.3308	12.3308
E09000007	Camden	London	2018	14.5551	37.2584	55	44280	6	2513	3	43310	1399	43310	2	85	14.5551	14.5551	14.5551	14.5551
E09000007	Camden	London	2019	15.043	37.9581	49	45782	5	2447	7	44387	1319	44387	2	85	15.043	15.043	15.043	15.043
E09000007	Camden	London	2020	14.7434	37.339	56	47133	10	2237	7	44387	1319	44387	2	85	14.7434	14.7434	14.7434	14.7434
E09000007	Camden	London	2021	14.7434	37.339	56	47133	10	2237	7	44387	1319	44387	2	85	15.1547	15.1547	15.1547	15.1547
E09000007	Camden	London	2022	14.7434	37.339	56	47133	10	2237	7	44387	1319	44387	2	85	15.4968	15.4968	15.4968	15.4968
E09000007	Camden	London	2023	14.7434	37.339	56	47133	10	2237	7	44387	1319	44387	2	85	15.7798	15.7798	15.7798	15.7798
E09000007	Camden	London	2024	14.7434	37.339	56	47133	10	2237	7	44387	1319	44387	2	85	16.0157	15.7798	15.7798	15.7798
E09000007	Camden	London	2025	14.7434	37.339	56	47133	10	2237	7	44387	1319	44387	2	85	16.2118	15.7798	15.7798	15.5952
E09000007	Camden	London	2026	14.7434	37.339	56	47133	10	2237	7	44387	1319	44387	2	85	16.374	15.7798	15.6252	15.3601
E09000007	Camden	London	2027	14.7434	37.339	56	47133	10	2237	7	44387	1319	44387	2	85	16.5096	15.6662	15.4201	15.0556
E09000007	Camden	London	2028	14.7434	37.339	56	47133	10	2237	7	44387	1319	44387	2	85	16.6217	15.5132	15.1502	14.6658
E09000007	Camden	London	2029	14.7434	37.339	56	47133	10	2237	7	44387	1319	44387	2	85	16.7146	15.3049	14.7952	14.164
E09000007	Camden	London	2030	14.7434	37.339	56	47133	10	2237	7	44387	1319	44387	2	85	16.7927	15.0224	14.3281	13.5186
E09000007	Camden	London	2031	14.7434	37.339	56	47133	10	2237	7	44387	1319	44387	2	85	16.8576	14.639	13.7127	12.6902
E09000007	Camden	London	2032	14.7434	37.339	56	47133	10	2237	7	44387	1319	44387	2	85	16.9107	14.1182	12.9016	11.625
E09000007	Camden	London	2033	14.7434	37.339	56	47133	10	2237	7	44387	1319	44387	2	85	16.9549	13.4129	11.8349	10.2569
E09000008	Croydon	London	2015	13.5571	35.4315	354	82658	21	5801	3	78798	4496	78798	2	72	13.5571	13.5571	13.5571	13.5571
E09000008	Croydon	London	2016	13.8216	34.8743	318	83543	15	5879	7	80125	5318	80125	2	72	13.8216	13.8216	13.8216	13.8216
E09000008	Croydon	London	2017	14.2726	34.9794	337	84687	24	5756	19	80758	5356	80758	2	72	14.2726	14.2726	14.2726	14.2726
E09000008	Croydon	London	2018	16.3981	35.5449	321	85278	21	5420	9	80794	5245	80794	2	72	16.3981	16.3981	16.3981	16.3981
E09000008	Croydon	London	2019	17.6037	37.9786	376	85414	23	5300	8	80915	3123	80915	2	72	17.6037	17.6037	17.6037	17.6037
E09000008	Croydon	London	2020	18.3724	36.3584	292	85672	16	5238	8	80915	3123	80915	2	72	18.3724	18.3724	18.3724	18.3724
E09000008	Croydon	London	2021	18.3724	36.3584	292	85672	16	5238	8	80915	3123	80915	2	72	18.885	18.885	18.885	18.885
E09000008	Croydon	London	2022	18.3724	36.3584	292	85672	16	5238	8	80915	3123	80915	2	72	19.3112	19.3112	19.3112	19.3112
E09000008	Croydon	London	2023	18.3724	36.3584	292	85672	16	5238	8	80915	3123	80915	2	72	19.664	19.664	19.664	19.664
E09000008	Croydon	London	2024	18.3724	36.3584	292	85672	16	5238	8	80915	3123	80915	2	72	19.9579	19.664	19.664	19.664
E09000008	Croydon	London	2025	18.3724	36.3584	292	85672	16	5238	8	80915	3123	80915	2	72	20.2023	19.664	19.664	19.4339
E09000008	Croydon	London	2026	18.3724	36.3584	292	85672	16	5238	8	80915	3123	80915	2	72	20.4044	19.664	19.4713	19.1409
E09000008	Croydon	London	2027	18.3724	36.3584	292	85672	16	5238	8	80915	3123	80915	2	72	20.5734	19.5224	19.2156	18.7614
E09000008	Croydon	London	2028	18.3724	36.3584	292	85672	16	5238	8	80915	3123	80915	2	72	20.713	19.3317	18.8794	18.2757
E09000008	Croydon	London	2029	18.3724	36.3584	292	85672	16	5238	8	80915	3123	80915	2	72	20.8288	19.0721	18.4369	17.6504
E09000008	Croydon	London	2030	18.3724	36.3584	292	85672	16	5238	8	80915	3123	80915	2	72	20.9262	18.7201	17.8549	16.8461
E09000008	Croydon	London	2031	18.3724	36.3584	292	85672	16	5238	8	80915	3123	80915	2	72	21.007	18.2423	17.088	15.8138
E09000008	Croydon	London	2032	18.3724	36.3584	292	85672	16	5238	8	80915	3123	80915	2	72	21.0731	17.5934	16.0773	14.4865
E09000008	Croydon	London	2033	18.3724	36.3584	292	85672	16	5238	8	80915	3123	80915	2	72	21.1283	16.7144	14.748	12.7816
E09000009	Ealing	London	2015	14.0225	38.6589	140	72555	10	5193	10	69613	3344	69613	2	62	14.0225	14.0225	14.0225	14.0225
E09000009	Ealing	London	2016	14.2534	37.1869	186	73491	10	5242	14	70235	3702	70235	2	62	14.2534	14.2534	14.2534	14.2534
E09000009	Ealing	London	2017	14.9657	38.2625	116	74036	18	5113	6	70427	3408	70427	2	62	14.9657	14.9657	14.9657	14.9657
E09000009	Ealing	London	2018	16.9136	38.0994	120	74177	7	4733	5	70318	2420	70318	2	62	16.9136	16.9136	16.9136	16.9136
E09000009	Ealing	London	2019	17.8774	39.7267	142	74144	15	4788	6	70682	2218	70682	2	62	17.8774	17.8774	17.8774	17.8774
E09000009	Ealing	London	2020	18.139	38.568	129	74497	20	4459	6	70682	2218	70682	2	62	18.139	18.139	18.139	18.139
E09000009	Ealing	London	2021	18.139	38.568	129	74497	20	4459	6	70682	2218	70682	2	62	18.6451	18.6451	18.6451	18.6451
E09000009	Ealing	London	2022	18.139	38.568	129	74497	20	4459	6	70682	2218	70682	2	62	19.0659	19.0659	19.0659	19.0659
E09000009	Ealing	London	2023	18.139	38.568	129	74497	20	4459	6	70682	2218	70682	2	62	19.4142	19.4142	19.4142	19.4142
E09000009	Ealing	London	2024	18.139	38.568	129	74497	20	4459	6	70682	2218	70682	2	62	19.7044	19.4142	19.4142	19.4142
E09000009	Ealing	London	2025	18.139	38.568	129	74497	20	4459	6	70682	2218	70682	2	62	19.9456	19.4142	19.4142	19.187
E09000009	Ealing	London	2026	18.139	38.568	129	74497	20	4459	6	70682	2218	70682	2	62	20.1452	19.4142	19.2239	18.8977
E09000009	Ealing	London	2027	18.139	38.568	129	74497	20	4459	6	70682	2218	70682	2	62	20.312	19.2744	18.9715	18.523
E09000009	Ealing	London	2028	18.139	38.568	129	74497	20	4459	6	70682	2218	70682	2	62	20.4499	19.0861	18.6395	18.0435
E09000009	Ealing	London	2029	18.139	38.568	129	74497	20	4459	6	70682	2218	70682	2	62	20.5642	18.8298	18.2027	17.4261
E09000009	Ealing	London	2030	18.139	38.568	129	74497	20	4459	6	70682	2218	70682	2	62	20.6603	18.4823	17.6281	16.6321
E09000009	Ealing	London	2031	18.139	38.568	129	74497	20	4459	6	70682	2218	70682	2	62	20.7401	18.0105	16.8709	15.6129
E09000009	Ealing	London	2032	18.139	38.568	129	74497	20	4459	6	70682	2218	70682	2	62	20.8054	17.3698	15.873	14.3024
E09000009	Ealing	London	2033	18.139	38.568	129	74497	20	4459	6	70682	2218	70682	2	62	20.8598	16.502	14.5606	12.6192
E09000010	Enfield	London	2015	14.5163	38.1354	165	73538	19	5013	16	70807	5989	70807	1	46	14.5163	14.5163	14.5163	14.5163
E09000010	Enfield	London	2016	14.702	37.4209	153	74942	12	4994	14	71388	6562	71388	1	46	14.702	14.702	14.702	14.702
E09000010	Enfield	London	2017	14.9646	37.191	131	75478	12	4779	12	71847	5891	71847	1	46	14.9646	14.9646	14.9646	14.9646
E09000010	Enfield	London	2018	17.2255	37.6933	129	75841	10	4662	12	72223	5722	72223	1	46	17.2255	17.2255	17.2255	17.2255
E09000010	Enfield	London	2019	17.9006	39.4443	140	76366	18	4545	10	71916	5665	71916	1	46	17.9006	17.9006	17.9006	17.9006
E09000010	Enfield	London	2020	18.3708	37.3708	156	76137	9	4080	10	71916	5665	71916	1	46	18.3708	18.3708	18.3708	18.3708
E09000010	Enfield	London	2021	18.3708	37.3708	156	76137	9	4080	10	71916	5665	71916	1	46	18.8834	18.8834	18.8834	18.8834
E09000010	Enfield	London	2022	18.3708	37.3708	156	76137	9	4080	10	71916	5665	71916	1	46	19.3096	19.3096	19.3096	19.3096
E09000010	Enfield	London	2023	18.3708	37.3708	156	76137	9	4080	10	71916	5665	71916	1	46	19.6623	19.6623	19.6623	19.6623
E09000010	Enfield	London	2024	18.3708	37.3708	156	76137	9	4080	10	71916	5665	71916	1	46	19.9562	19.6623	19.6623	19.6623
E09000010	Enfield	London	2025	18.3708	37.3708	156	76137	9	4080	10	71916	5665	71916	1	46	20.2006	19.6623	19.6623	19.4323
E09000010	Enfield	London	2026	18.3708	37.3708	156	76137	9	4080	10	71916	5665	71916	1	46	20.4026	19.6623	19.4696	19.1393
E09000010	Enfield	London	2027	18.3708	37.3708	156	76137	9	4080	10	71916	5665	71916	1	46	20.5717	19.5207	19.214	18.7598
E09000010	Enfield	London	2028	18.3708	37.3708	156	76137	9	4080	10	71916	5665	71916	1	46	20.7113	19.33	18.8778	18.2741
E09000010	Enfield	London	2029	18.3708	37.3708	156	76137	9	4080	10	71916	5665	71916	1	46	20.827	19.0705	18.4354	17.6489
E09000010	Enfield	London	2030	18.3708	37.3708	156	76137	9	4080	10	71916	5665	71916	1	46	20.9244	18.7185	17.8534	16.8447
E09000010	Enfield	London	2031	18.3708	37.3708	156	76137	9	4080	10	71916	5665	71916	1	46	21.0052	18.2407	17.0865	15.8124
E09000010	Enfield	London	2032	18.3708	37.3708	156	76137	9	4080	10	71916	5665	71916	1	46	21.0713	17.5919	16.0759	14.4852
E09000010	Enfield	London	2033	18.3708	37.3708	156	76137	9	4080	10	71916	5665	71916	1	46	21.1265	16.713	14.7467	12.7805
E09000011	Greenwich	London	2015	16.5543	40.3266	209	58728	19	4626	8	57070	6184	57070	1	47	16.5543	16.5543	16.5543	16.5543
E09000011	Greenwich	London	2016	16.4754	39.7581	199	60023	23	4619	7	58244	6115	58244	1	47	16.4754	16.4754	16.4754	16.4754
E09000011	Greenwich	London	2017	17.2864	40.0568	197	61233	20	4441	2	59340	4472	59340	1	47	17.2864	17.2864	17.2864	17.2864
E09000011	Greenwich	London	2018	20.0315	41.0786	187	62227	19	4222	7	60001	4800	60001	1	47	20.0315	20.0315	20.0315	20.0315
E09000011	Greenwich	London	2019	20.1568	42.4694	111	62996	14	4121	20	60115	5344	60115	1	47	20.1568	20.1568	20.1568	20.1568
E09000011	Greenwich	London	2020	21.4985	41.9533	119	63144	16	4021	20	60115	5344	60115	1	47	21.4985	21.4985	21.4985	21.4985
E09000011	Greenwich	London	2021	21.4985	41.9533	119	63144	16	4021	20	60115	5344	60115	1	47	22.0983	22.0983	22.0983	22.0983
E09000011	Greenwich	London	2022	21.4985	41.9533	119	63144	16	4021	20	60115	5344	60115	1	47	22.5971	22.5971	22.5971	22.5971
E09000011	Greenwich	London	2023	21.4985	41.9533	119	63144	16	4021	20	60115	5344	60115	1	47	23.0098	23.0098	23.0098	23.0098
E09000011	Greenwich	London	2024	21.4985	41.9533	119	63144	16	4021	20	60115	5344	60115	1	47	23.3538	23.0098	23.0098	23.0098
E09000011	Greenwich	London	2025	21.4985	41.9533	119	63144	16	4021	20	60115	5344	60115	1	47	23.6397	23.0098	23.0098	22.7406
E09000011	Greenwich	London	2026	21.4985	41.9533	119	63144	16	4021	20	60115	5344	60115	1	47	23.8762	23.0098	22.7843	22.3978
E09000011	Greenwich	London	2027	21.4985	41.9533	119	63144	16	4021	20	60115	5344	60115	1	47	24.074	22.8442	22.4852	21.9537
E09000011	Greenwich	London	2028	21.4985	41.9533	119	63144	16	4021	20	60115	5344	60115	1	47	24.2374	22.621	22.0917	21.3853
E09000011	Greenwich	London	2029	21.4985	41.9533	119	63144	16	4021	20	60115	5344	60115	1	47	24.3728	22.3172	21.574	20.6536
E09000011	Greenwich	London	2030	21.4985	41.9533	119	63144	16	4021	20	60115	5344	60115	1	47	24.4868	21.9054	20.8929	19.7125
E09000011	Greenwich	London	2031	21.4985	41.9533	119	63144	16	4021	20	60115	5344	60115	1	47	24.5814	21.3462	19.9955	18.5045
E09000011	Greenwich	London	2032	21.4985	41.9533	119	63144	16	4021	20	60115	5344	60115	1	47	24.6588	20.5869	18.8128	16.9513
E09000011	Greenwich	London	2033	21.4985	41.9533	119	63144	16	4021	20	60115	5344	60115	1	47	24.7233	19.5583	17.2574	14.9564
E09000012	Hackney	London	2015	16.566	45.5951	117	54473	22	4483	5	52786	697	52786	1	7	16.566	16.566	16.566	16.566
E09000012	Hackney	London	2016	17.0568	43.7972	127	55620	19	4442	3	54004	455	54004	1	7	17.0568	17.0568	17.0568	17.0568
E09000012	Hackney	London	2017	17.3926	45.1708	170	56800	20	4339	2	54595	507	54595	1	7	17.3926	17.3926	17.3926	17.3926
E09000012	Hackney	London	2018	20.8239	45.5878	145	57386	9	4377	8	55056	619	55056	1	7	20.8239	20.8239	20.8239	20.8239
E09000012	Hackney	London	2019	21.546	47.2665	123	58020	16	4089	2	55127	745	55127	1	7	21.546	21.546	21.546	21.546
E09000012	Hackney	London	2020	22.8247	47.949	148	58095	17	3935	2	55127	745	55127	1	7	22.8247	22.8247	22.8247	22.8247
E09000012	Hackney	London	2021	22.8247	47.949	148	58095	17	3935	2	55127	745	55127	1	7	23.4615	23.4615	23.4615	23.4615
E09000012	Hackney	London	2022	22.8247	47.949	148	58095	17	3935	2	55127	745	55127	1	7	23.991	23.991	23.991	23.991
E09000012	Hackney	London	2023	22.8247	47.949	148	58095	17	3935	2	55127	745	55127	1	7	24.4293	24.4293	24.4293	24.4293
E09000012	Hackney	London	2024	22.8247	47.949	148	58095	17	3935	2	55127	745	55127	1	7	24.7945	24.4293	24.4293	24.4293
E09000012	Hackney	London	2025	22.8247	47.949	148	58095	17	3935	2	55127	745	55127	1	7	25.098	24.4293	24.4293	24.1434
E09000012	Hackney	London	2026	22.8247	47.949	148	58095	17	3935	2	55127	745	55127	1	7	25.3491	24.4293	24.1899	23.7794
E09000012	Hackney	London	2027	22.8247	47.949	148	58095	17	3935	2	55127	745	55127	1	7	25.5591	24.2534	23.8723	23.308
E09000012	Hackney	London	2028	22.8247	47.949	148	58095	17	3935	2	55127	745	55127	1	7	25.7325	24.0164	23.4545	22.7046
E09000012	Hackney	London	2029	22.8247	47.949	148	58095	17	3935	2	55127	745	55127	1	7	25.8763	23.6939	22.9049	21.9277
E09000012	Hackney	London	2030	22.8247	47.949	148	58095	17	3935	2	55127	745	55127	1	7	25.9973	23.2567	22.1818	20.9285
E09000012	Hackney	London	2031	22.8247	47.949	148	58095	17	3935	2	55127	745	55127	1	7	26.0977	22.663	21.229	19.646
E09000012	Hackney	London	2032	22.8247	47.949	148	58095	17	3935	2	55127	745	55127	1	7	26.1799	21.8569	19.9734	17.997
E09000012	Hackney	London	2033	22.8247	47.949	148	58095	17	3935	2	55127	745	55127	1	7	26.2484	20.7649	18.3219	15.879
E09000013	Hammersmith and Fulham	London	2015	10.8577	33.8597	67	31093	5	2335	2	29895	1034	29895	2	68	10.8577	10.8577	10.8577	10.8577
E09000013	Hammersmith and Fulham	London	2016	11.2668	32.5393	86	31402	7	2508	7	30442	1026	30442	2	68	11.2668	11.2668	11.2668	11.2668
E09000013	Hammersmith and Fulham	London	2017	10.7243	31.7849	81	31946	5	2389	10	31290	945	31290	2	68	10.7243	10.7243	10.7243	10.7243
E09000013	Hammersmith and Fulham	London	2018	12.6923	32.0659	76	32823	9	2312	7	32147	997	32147	2	68	12.6923	12.6923	12.6923	12.6923
E09000013	Hammersmith and Fulham	London	2019	13.3962	33.3274	110	33711	4	2189	5	32308	742	32308	2	68	13.3962	13.3962	13.3962	13.3962
E09000013	Hammersmith and Fulham	London	2020	14.2494	34.1373	105	33875	2	2032	5	32308	742	32308	2	68	14.2494	14.2494	14.2494	14.2494
E09000013	Hammersmith and Fulham	London	2021	14.2494	34.1373	105	33875	2	2032	5	32308	742	32308	2	68	14.647	14.647	14.647	14.647
E09000013	Hammersmith and Fulham	London	2022	14.2494	34.1373	105	33875	2	2032	5	32308	742	32308	2	68	14.9776	14.9776	14.9776	14.9776
E09000013	Hammersmith and Fulham	London	2023	14.2494	34.1373	105	33875	2	2032	5	32308	742	32308	2	68	15.2512	15.2512	15.2512	15.2512
E09000013	Hammersmith and Fulham	London	2024	14.2494	34.1373	105	33875	2	2032	5	32308	742	32308	2	68	15.4792	15.2512	15.2512	15.2512
E09000013	Hammersmith and Fulham	London	2025	14.2494	34.1373	105	33875	2	2032	5	32308	742	32308	2	68	15.6687	15.2512	15.2512	15.0727
E09000013	Hammersmith and Fulham	London	2026	14.2494	34.1373	105	33875	2	2032	5	32308	742	32308	2	68	15.8254	15.2512	15.1017	14.8455
E09000013	Hammersmith and Fulham	London	2027	14.2494	34.1373	105	33875	2	2032	5	32308	742	32308	2	68	15.9565	15.1414	14.9035	14.5512
E09000013	Hammersmith and Fulham	London	2028	14.2494	34.1373	105	33875	2	2032	5	32308	742	32308	2	68	16.0648	14.9934	14.6427	14.1744
E09000013	Hammersmith and Fulham	London	2029	14.2494	34.1373	105	33875	2	2032	5	32308	742	32308	2	68	16.1546	14.7921	14.2995	13.6895
E09000013	Hammersmith and Fulham	London	2030	14.2494	34.1373	105	33875	2	2032	5	32308	742	32308	2	68	16.2301	14.5191	13.8481	13.0657
E09000013	Hammersmith and Fulham	London	2031	14.2494	34.1373	105	33875	2	2032	5	32308	742	32308	2	68	16.2928	14.1485	13.2533	12.265
E09000013	Hammersmith and Fulham	London	2032	14.2494	34.1373	105	33875	2	2032	5	32308	742	32308	2	68	16.3441	13.6452	12.4694	11.2355
E09000013	Hammersmith and Fulham	London	2033	14.2494	34.1373	105	33875	2	2032	5	32308	742	32308	2	68	16.3869	12.9635	11.4384	9.91327
E09000014	Haringey	London	2015	15.2399	41.0063	137	53465	15	4098	4	51101	3798	51101	1	29	15.2399	15.2399	15.2399	15.2399
E09000014	Haringey	London	2016	15.1776	39.2656	118	54139	9	4108	8	51580	4207	51580	1	29	15.1776	15.1776	15.1776	15.1776
E09000014	Haringey	London	2017	15.7133	40.0593	152	54629	9	3879	5	51591	3658	51591	1	29	15.7133	15.7133	15.7133	15.7133
E09000014	Haringey	London	2018	18.7889	41.0989	143	54527	12	3756	16	51478	3373	51478	1	29	18.7889	18.7889	18.7889	18.7889
E09000014	Haringey	London	2019	19.0362	42.3089	146	54407	8	3591	4	50939	3168	50939	1	29	19.0362	19.0362	19.0362	19.0362
E09000014	Haringey	London	2020	19.1136	40.5931	108	54019	11	3378	4	50939	3168	50939	1	29	19.1136	19.1136	19.1136	19.1136
E09000014	Haringey	London	2021	19.1136	40.5931	108	54019	11	3378	4	50939	3168	50939	1	29	19.6469	19.6469	19.6469	19.6469
E09000014	Haringey	London	2022	19.1136	40.5931	108	54019	11	3378	4	50939	3168	50939	1	29	20.0904	20.0904	20.0904	20.0904
E09000014	Haringey	London	2023	19.1136	40.5931	108	54019	11	3378	4	50939	3168	50939	1	29	20.4573	20.4573	20.4573	20.4573
E09000014	Haringey	London	2024	19.1136	40.5931	108	54019	11	3378	4	50939	3168	50939	1	29	20.7632	20.4573	20.4573	20.4573
E09000014	Haringey	London	2025	19.1136	40.5931	108	54019	11	3378	4	50939	3168	50939	1	29	21.0174	20.4573	20.4573	20.218
E09000014	Haringey	London	2026	19.1136	40.5931	108	54019	11	3378	4	50939	3168	50939	1	29	21.2276	20.4573	20.2569	19.9132
E09000014	Haringey	London	2027	19.1136	40.5931	108	54019	11	3378	4	50939	3168	50939	1	29	21.4035	20.31	19.9909	19.5183
E09000014	Haringey	London	2028	19.1136	40.5931	108	54019	11	3378	4	50939	3168	50939	1	29	21.5487	20.1116	19.6411	19.013
E09000014	Haringey	London	2029	19.1136	40.5931	108	54019	11	3378	4	50939	3168	50939	1	29	21.6691	19.8416	19.1808	18.3625
E09000014	Haringey	London	2030	19.1136	40.5931	108	54019	11	3378	4	50939	3168	50939	1	29	21.7704	19.4754	18.5753	17.5258
E09000014	Haringey	London	2031	19.1136	40.5931	108	54019	11	3378	4	50939	3168	50939	1	29	21.8545	18.9783	17.7774	16.4518
E09000014	Haringey	London	2032	19.1136	40.5931	108	54019	11	3378	4	50939	3168	50939	1	29	21.9234	18.3032	16.7259	15.0709
E09000014	Haringey	London	2033	19.1136	40.5931	108	54019	11	3378	4	50939	3168	50939	1	29	21.9807	17.3887	15.343	13.2973
E09000015	Harrow	London	2015	11.6705	32.9802	94	50315	14	3586	0	47965	2388	47965	3	118	11.6705	11.6705	11.6705	11.6705
E09000015	Harrow	London	2016	12.2981	32.7444	101	50943	23	3605	7	48584	2846	48584	3	118	12.2981	12.2981	12.2981	12.2981
E09000015	Harrow	London	2017	12.6435	33.2051	137	51465	18	3692	8	49052	2667	49052	3	118	12.6435	12.6435	12.6435	12.6435
E09000015	Harrow	London	2018	14.7089	33.8399	74	51921	14	3585	4	49608	2723	49608	3	118	14.7089	14.7089	14.7089	14.7089
E09000015	Harrow	London	2019	15.8317	35.8591	75	52578	16	3519	11	50312	2891	50312	3	118	15.8317	15.8317	15.8317	15.8317
E09000015	Harrow	London	2020	16.9781	35.2537	96	53410	8	3451	11	50312	2891	50312	3	118	16.9781	16.9781	16.9781	16.9781
E09000015	Harrow	London	2021	16.9781	35.2537	96	53410	8	3451	11	50312	2891	50312	3	118	17.4518	17.4518	17.4518	17.4518
E09000015	Harrow	London	2022	16.9781	35.2537	96	53410	8	3451	11	50312	2891	50312	3	118	17.8457	17.8457	17.8457	17.8457
E09000015	Harrow	London	2023	16.9781	35.2537	96	53410	8	3451	11	50312	2891	50312	3	118	18.1717	18.1717	18.1717	18.1717
E09000015	Harrow	London	2024	16.9781	35.2537	96	53410	8	3451	11	50312	2891	50312	3	118	18.4433	18.1717	18.1717	18.1717
E09000015	Harrow	London	2025	16.9781	35.2537	96	53410	8	3451	11	50312	2891	50312	3	118	18.6691	18.1717	18.1717	17.959
E09000015	Harrow	London	2026	16.9781	35.2537	96	53410	8	3451	11	50312	2891	50312	3	118	18.8559	18.1717	17.9936	17.6883
E09000015	Harrow	London	2027	16.9781	35.2537	96	53410	8	3451	11	50312	2891	50312	3	118	19.0121	18.0408	17.7573	17.3376
E09000015	Harrow	London	2028	16.9781	35.2537	96	53410	8	3451	11	50312	2891	50312	3	118	19.1411	17.8646	17.4466	16.8887
E09000015	Harrow	London	2029	16.9781	35.2537	96	53410	8	3451	11	50312	2891	50312	3	118	19.2481	17.6247	17.0377	16.3109
E09000015	Harrow	London	2030	16.9781	35.2537	96	53410	8	3451	11	50312	2891	50312	3	118	19.338	17.2994	16.4999	15.5677
E09000015	Harrow	London	2031	16.9781	35.2537	96	53410	8	3451	11	50312	2891	50312	3	118	19.4128	16.8578	15.7912	14.6136
E09000015	Harrow	London	2032	16.9781	35.2537	96	53410	8	3451	11	50312	2891	50312	3	118	19.4739	16.2582	14.8571	13.3871
E09000015	Harrow	London	2033	16.9781	35.2537	96	53410	8	3451	11	50312	2891	50312	3	118	19.5248	15.4459	13.6287	11.8116
E09000016	Havering	London	2015	13.4081	33.6293	182	47188	3	3271	0	45290	2015	45290	3	111	13.4081	13.4081	13.4081	13.4081
E09000016	Havering	London	2016	13.3236	32.8276	108	48185	9	3421	0	46882	1998	46882	3	111	13.3236	13.3236	13.3236	13.3236
E09000016	Havering	London	2017	14.0427	33.3206	120	49741	8	3390	3	48080	1883	48080	3	111	14.0427	14.0427	14.0427	14.0427
E09000016	Havering	London	2018	15.5544	33.395	89	50828	7	3308	5	48978	1922	48978	3	111	15.5544	15.5544	15.5544	15.5544
E09000016	Havering	London	2019	16.0338	34.8584	60	51778	8	3184	3	49761	1903	49761	3	111	16.0338	16.0338	16.0338	16.0338
E09000016	Havering	London	2020	17.5569	34.1967	86	52663	8	3116	3	49761	1903	49761	3	111	17.5569	17.5569	17.5569	17.5569
E09000016	Havering	London	2021	17.5569	34.1967	86	52663	8	3116	3	49761	1903	49761	3	111	18.0468	18.0468	18.0468	18.0468
E09000016	Havering	London	2022	17.5569	34.1967	86	52663	8	3116	3	49761	1903	49761	3	111	18.4541	18.4541	18.4541	18.4541
E09000016	Havering	London	2023	17.5569	34.1967	86	52663	8	3116	3	49761	1903	49761	3	111	18.7912	18.7912	18.7912	18.7912
E09000016	Havering	London	2024	17.5569	34.1967	86	52663	8	3116	3	49761	1903	49761	3	111	19.0721	18.7912	18.7912	18.7912
E09000016	Havering	London	2025	17.5569	34.1967	86	52663	8	3116	3	49761	1903	49761	3	111	19.3056	18.7912	18.7912	18.5713
E09000016	Havering	London	2026	17.5569	34.1967	86	52663	8	3116	3	49761	1903	49761	3	111	19.4987	18.7912	18.607	18.2913
E09000016	Havering	London	2027	17.5569	34.1967	86	52663	8	3116	3	49761	1903	49761	3	111	19.6602	18.6559	18.3627	17.9287
E09000016	Havering	London	2028	17.5569	34.1967	86	52663	8	3116	3	49761	1903	49761	3	111	19.7937	18.4736	18.0414	17.4645
E09000016	Havering	London	2029	17.5569	34.1967	86	52663	8	3116	3	49761	1903	49761	3	111	19.9043	18.2256	17.6186	16.867
E09000016	Havering	London	2030	17.5569	34.1967	86	52663	8	3116	3	49761	1903	49761	3	111	19.9973	17.8892	17.0624	16.0984
E09000016	Havering	London	2031	17.5569	34.1967	86	52663	8	3116	3	49761	1903	49761	3	111	20.0746	17.4326	16.3295	15.1119
E09000016	Havering	London	2032	17.5569	34.1967	86	52663	8	3116	3	49761	1903	49761	3	111	20.1378	16.8125	15.3637	13.8435
E09000016	Havering	London	2033	17.5569	34.1967	86	52663	8	3116	3	49761	1903	49761	3	111	20.1905	15.9725	14.0934	12.2143
E09000017	Hillingdon	London	2015	12.8625	34.5775	145	61971	9	4391	5	59944	3939	59944	2	94	12.8625	12.8625	12.8625	12.8625
E09000017	Hillingdon	London	2016	12.7697	33.1258	174	63455	9	4507	15	61425	4093	61425	2	94	12.7697	12.7697	12.7697	12.7697
E09000017	Hillingdon	London	2017	13.2089	33.4927	160	64820	16	4405	6	62329	4246	62329	2	94	13.2089	13.2089	13.2089	13.2089
E09000017	Hillingdon	London	2018	15.546	34.6597	125	65644	10	4071	4	63175	4120	63175	2	94	15.546	15.546	15.546	15.546
E09000017	Hillingdon	London	2019	16.4994	36.7972	137	66554	16	4138	5	63712	4272	63712	2	94	16.4994	16.4994	16.4994	16.4994
E09000017	Hillingdon	London	2020	17.3608	35.1679	121	67226	14	3953	5	63712	4272	63712	2	94	17.3608	17.3608	17.3608	17.3608
E09000017	Hillingdon	London	2021	17.3608	35.1679	121	67226	14	3953	5	63712	4272	63712	2	94	17.8452	17.8452	17.8452	17.8452
E09000017	Hillingdon	London	2022	17.3608	35.1679	121	67226	14	3953	5	63712	4272	63712	2	94	18.248	18.248	18.248	18.248
E09000017	Hillingdon	London	2023	17.3608	35.1679	121	67226	14	3953	5	63712	4272	63712	2	94	18.5813	18.5813	18.5813	18.5813
E09000017	Hillingdon	London	2024	17.3608	35.1679	121	67226	14	3953	5	63712	4272	63712	2	94	18.8591	18.5813	18.5813	18.5813
E09000017	Hillingdon	London	2025	17.3608	35.1679	121	67226	14	3953	5	63712	4272	63712	2	94	19.09	18.5813	18.5813	18.3639
E09000017	Hillingdon	London	2026	17.3608	35.1679	121	67226	14	3953	5	63712	4272	63712	2	94	19.281	18.5813	18.3992	18.087
E09000017	Hillingdon	London	2027	17.3608	35.1679	121	67226	14	3953	5	63712	4272	63712	2	94	19.4407	18.4475	18.1577	17.7284
E09000017	Hillingdon	London	2028	17.3608	35.1679	121	67226	14	3953	5	63712	4272	63712	2	94	19.5726	18.2673	17.8399	17.2695
E09000017	Hillingdon	London	2029	17.3608	35.1679	121	67226	14	3953	5	63712	4272	63712	2	94	19.682	18.022	17.4218	16.6786
E09000017	Hillingdon	London	2030	17.3608	35.1679	121	67226	14	3953	5	63712	4272	63712	2	94	19.774	17.6894	16.8718	15.9186
E09000017	Hillingdon	London	2031	17.3608	35.1679	121	67226	14	3953	5	63712	4272	63712	2	94	19.8504	17.2379	16.1472	14.9431
E09000017	Hillingdon	London	2032	17.3608	35.1679	121	67226	14	3953	5	63712	4272	63712	2	94	19.9129	16.6247	15.1921	13.6889
E09000017	Hillingdon	London	2033	17.3608	35.1679	121	67226	14	3953	5	63712	4272	63712	2	94	19.965	15.7941	13.936	12.0779
E09000018	Hounslow	London	2015	14.1087	37.3969	106	55526	14	4449	4	53762	3368	53762	2	67	14.1087	14.1087	14.1087	14.1087
E09000018	Hounslow	London	2016	14.3297	37.2275	110	56512	18	4348	10	54797	4817	54797	2	67	14.3297	14.3297	14.3297	14.3297
E09000018	Hounslow	London	2017	15.7635	38.8491	102	57538	17	4164	7	55626	3804	55626	2	67	15.7635	15.7635	15.7635	15.7635
E09000018	Hounslow	London	2018	18.47	39.4134	98	58300	9	3946	4	56468	1525	56468	2	67	18.47	18.47	18.47	18.47
[truncated: 756 more rows]

## Sheet: UTLA level changes 2024-33
area_code	area_name	scenario	mort_total_ci	mort_rr_ci	mort_rd_ci	cla_total_ci	cla_rr_ci	cla_rd_ci	nutri_total_ci	nutri_rr_ci	nutri_rd_ci	admis_total_ci	admis_rr_ci	admis_rd_ci
E06000001	Hartlepool	cp_low	-0 (-1, -0)	0.962 (0.941, 0.985)	-4.120 (-6.479, -1.657)	-7 (-11, -3)	0.995 (0.993, 0.998)	-3.626 (-5.863, -1.534)	-1 (-1, -0)	0.984 (0.980, 0.988)	-0.375 (-0.471, -0.275)	-45 (-85, -6)	0.998 (0.996, 1.000)	-26.765 (-50.108, -3.297)
E06000002	Middlesbrough	cp_low	-1 (-1, -0)	0.987 (0.979, 0.995)	-5.410 (-8.507, -2.176)	-14 (-23, -6)	0.995 (0.992, 0.998)	-4.761 (-7.699, -2.015)	-1 (-2, -1)	0.986 (0.983, 0.990)	-0.493 (-0.619, -0.361)	-99 (-185, -12)	0.998 (0.995, 1.000)	-35.142 (-65.792, -4.329)
E06000003	Redcar and Cleveland	cp_low	-0 (-1, -0)	0.958 (0.934, 0.983)	-3.662 (-5.759, -1.473)	-8 (-13, -3)	0.994 (0.991, 0.998)	-3.223 (-5.212, -1.364)	-1 (-1, -1)	0.985 (0.981, 0.989)	-0.334 (-0.419, -0.245)	-55 (-104, -7)	0.998 (0.996, 1.000)	-23.791 (-44.540, -2.931)
E06000004	Stockton-on-Tees	cp_low	-1 (-1, -0)	0.984 (0.975, 0.994)	-3.319 (-5.219, -1.335)	-12 (-19, -5)	0.994 (0.991, 0.998)	-2.921 (-4.723, -1.236)	-1 (-1, -1)	0.989 (0.986, 0.992)	-0.302 (-0.379, -0.222)	-80 (-150, -10)	0.998 (0.997, 1.000)	-21.561 (-40.366, -2.656)
E06000005	Darlington	cp_low	-0 (-1, -0)	0.994 (0.990, 0.997)	-3.616 (-5.686, -1.455)	-6 (-10, -3)	0.994 (0.990, 0.997)	-3.182 (-5.146, -1.347)	-1 (-1, -0)	0.979 (0.974, 0.985)	-0.330 (-0.413, -0.242)	-44 (-83, -5)	0.998 (0.997, 1.000)	-23.489 (-43.976, -2.894)
E06000006	Halton	cp_low	-0 (-1, -0)	0.993 (0.989, 0.997)	-2.750 (-4.325, -1.106)	-6 (-10, -3)	0.993 (0.988, 0.997)	-2.420 (-3.914, -1.024)	-1 (-1, -0)	0.970 (0.962, 0.978)	-0.251 (-0.314, -0.184)	-44 (-82, -5)	0.998 (0.996, 1.000)	-17.866 (-33.447, -2.201)
E06000007	Warrington	cp_low	-0 (-1, -0)	0.992 (0.987, 0.997)	-2.144 (-3.371, -0.862)	-7 (-12, -3)	0.993 (0.988, 0.997)	-1.887 (-3.051, -0.798)	-1 (-1, -1)	0.929 (0.911, 0.948)	-0.195 (-0.245, -0.143)	-52 (-97, -6)	0.998 (0.997, 1.000)	-13.927 (-26.073, -1.716)
E06000008	Blackburn with Darwen	cp_low	-1 (-2, -0)	0.990 (0.985, 0.996)	-5.118 (-8.048, -2.059)	-16 (-25, -7)	0.989 (0.982, 0.995)	-4.504 (-7.283, -1.906)	-2 (-2, -1)	0.990 (0.987, 0.993)	-0.466 (-0.585, -0.342)	-108 (-203, -13)	0.997 (0.995, 1.000)	-33.245 (-62.241, -4.096)
E06000009	Blackpool	cp_low	-1 (-1, -0)	0.993 (0.989, 0.997)	-3.482 (-5.476, -1.401)	-8 (-13, -3)	0.996 (0.994, 0.998)	-3.065 (-4.955, -1.297)	-1 (-1, -1)	0.961 (0.952, 0.972)	-0.317 (-0.398, -0.233)	-56 (-105, -7)	0.999 (0.997, 1.000)	-22.620 (-42.349, -2.787)
E06000010	Kingston upon Hull	cp_low	-1 (-2, -1)	0.991 (0.985, 0.996)	-4.513 (-7.097, -1.815)	-21 (-34, -9)	0.993 (0.988, 0.997)	-3.972 (-6.423, -1.681)	-2 (-3, -1)	0.984 (0.981, 0.989)	-0.411 (-0.516, -0.301)	-145 (-271, -18)	0.996 (0.993, 1.000)	-29.317 (-54.887, -3.612)
E06000011	East Riding of Yorkshire	cp_low	-1 (-1, -0)	0.993 (0.989, 0.997)	-2.354 (-3.702, -0.947)	-12 (-19, -5)	0.989 (0.982, 0.995)	-2.072 (-3.350, -0.877)	-1 (-1, -1)	0.986 (0.983, 0.990)	-0.215 (-0.269, -0.157)	-80 (-150, -10)	0.998 (0.996, 1.000)	-15.291 (-28.627, -1.884)
E06000012	North East Lincolnshire	cp_low	-1 (-1, -0)	0.988 (0.981, 0.995)	-3.844 (-6.045, -1.546)	-11 (-17, -4)	0.996 (0.993, 0.998)	-3.383 (-5.471, -1.432)	-1 (-1, -1)	0.980 (0.974, 0.985)	-0.350 (-0.440, -0.257)	-73 (-137, -9)	0.996 (0.992, 0.999)	-24.973 (-46.753, -3.076)
E06000013	North Lincolnshire	cp_low	-1 (-1, -0)	0.987 (0.980, 0.995)	-3.275 (-5.150, -1.317)	-9 (-15, -4)	0.977 (0.962, 0.990)	-2.882 (-4.660, -1.220)	-1 (-1, -1)	0.913 (0.892, 0.936)	-0.298 (-0.374, -0.219)	-64 (-119, -8)	0.997 (0.995, 1.000)	-21.272 (-39.825, -2.621)
E06000014	York	cp_low	-0 (-0, -0)	0.992 (0.988, 0.997)	-1.818 (-2.858, -0.731)	-5 (-8, -2)	0.995 (0.991, 0.998)	-1.600 (-2.587, -0.677)	-1 (-1, -0)	0.987 (0.984, 0.991)	-0.166 (-0.208, -0.121)	-36 (-68, -4)	0.999 (0.998, 1.000)	-11.808 (-22.107, -1.455)
E06000015	Derby	cp_low	-1 (-2, -0)	0.993 (0.989, 0.997)	-3.324 (-5.227, -1.337)	-16 (-26, -7)	0.993 (0.988, 0.997)	-2.925 (-4.730, -1.238)	-2 (-2, -1)	0.925 (0.906, 0.945)	-0.303 (-0.380, -0.222)	-110 (-206, -14)	0.994 (0.989, 0.999)	-21.593 (-40.427, -2.660)
E06000016	Leicester	cp_low	-2 (-3, -1)	0.990 (0.985, 0.996)	-4.404 (-6.925, -1.771)	-29 (-48, -12)	0.985 (0.975, 0.993)	-3.876 (-6.267, -1.640)	-3 (-4, -2)	0.971 (0.964, 0.979)	-0.401 (-0.503, -0.294)	-206 (-385, -25)	0.994 (0.989, 0.999)	-28.607 (-53.556, -3.524)
E06000017	Rutland	cp_low	-0 (-0, -0)	0.996 (0.994, 0.999)	-1.373 (-2.160, -0.552)	-1 (-1, -0)	0.995 (0.992, 0.998)	-1.209 (-1.954, -0.511)	-0 (-0, -0)	-2.014 (-2.014, -2.014)	-0.125 (-0.157, -0.092)	-6 (-10, -1)	0.999 (0.997, 1.000)	-8.921 (-16.702, -1.099)
E06000018	Nottingham	cp_low	-1 (-2, -1)	0.994 (0.991, 0.998)	-3.803 (-5.980, -1.530)	-21 (-34, -9)	0.990 (0.983, 0.996)	-3.347 (-5.412, -1.416)	-2 (-3, -2)	0.980 (0.974, 0.985)	-0.347 (-0.435, -0.254)	-146 (-274, -18)	0.996 (0.993, 1.000)	-24.704 (-46.250, -3.043)
E06000019	Herefordshire	cp_low	-0 (-1, -0)	0.991 (0.986, 0.996)	-2.449 (-3.851, -0.985)	-7 (-11, -3)	0.992 (0.988, 0.997)	-2.155 (-3.485, -0.912)	-1 (-1, -0)	0.995 (0.994, 0.996)	-0.223 (-0.280, -0.164)	-48 (-90, -6)	0.999 (0.997, 1.000)	-15.908 (-29.783, -1.960)
E06000020	Telford and Wrekin	cp_low	-1 (-1, -0)	0.990 (0.984, 0.996)	-3.095 (-4.867, -1.245)	-10 (-16, -4)	0.990 (0.984, 0.996)	-2.724 (-4.404, -1.153)	-1 (-1, -1)	-2.014 (-2.014, -2.014)	-0.282 (-0.354, -0.207)	-70 (-132, -9)	0.997 (0.995, 1.000)	-20.103 (-37.637, -2.477)
E06000021	Stoke-on-Trent	cp_low	-1 (-2, -1)	0.988 (0.981, 0.995)	-4.812 (-7.567, -1.936)	-22 (-36, -9)	0.990 (0.983, 0.996)	-4.235 (-6.848, -1.792)	-2 (-3, -2)	0.978 (0.973, 0.984)	-0.439 (-0.550, -0.321)	-155 (-291, -19)	0.997 (0.995, 1.000)	-31.259 (-58.522, -3.851)
E06000022	Bath and North East Somerset	cp_low	-0 (-0, -0)	0.992 (0.988, 0.997)	-1.351 (-2.125, -0.544)	-4 (-6, -2)	0.994 (0.991, 0.998)	-1.189 (-1.923, -0.503)	-0 (-0, -0)	0.963 (0.954, 0.973)	-0.123 (-0.154, -0.090)	-27 (-50, -3)	0.999 (0.998, 1.000)	-8.777 (-16.432, -1.081)
E06000023	Bristol	cp_low	-1 (-2, -1)	0.990 (0.984, 0.996)	-2.514 (-3.953, -1.011)	-19 (-31, -8)	0.989 (0.983, 0.996)	-2.212 (-3.577, -0.936)	-2 (-2, -1)	0.969 (0.962, 0.977)	-0.229 (-0.287, -0.168)	-133 (-249, -16)	0.997 (0.995, 1.000)	-16.329 (-30.571, -2.012)
E06000024	North Somerset	cp_low	-0 (-0, -0)	0.990 (0.984, 0.996)	-1.587 (-2.495, -0.638)	-5 (-9, -2)	0.991 (0.986, 0.996)	-1.396 (-2.258, -0.591)	-1 (-1, -0)	0.974 (0.967, 0.981)	-0.145 (-0.181, -0.106)	-38 (-71, -5)	0.998 (0.996, 1.000)	-10.307 (-19.297, -1.270)
E06000025	South Gloucestershire	cp_low	-0 (-1, -0)	0.996 (0.994, 0.998)	-1.441 (-2.267, -0.580)	-7 (-11, -3)	0.993 (0.988, 0.997)	-1.268 (-2.051, -0.537)	-1 (-1, -0)	0.978 (0.973, 0.984)	-0.131 (-0.165, -0.096)	-47 (-88, -6)	0.998 (0.997, 1.000)	-9.363 (-17.529, -1.153)
E06000026	Plymouth	cp_low	-1 (-1, -0)	0.991 (0.987, 0.997)	-2.418 (-3.802, -0.973)	-10 (-16, -4)	0.992 (0.987, 0.997)	-2.128 (-3.441, -0.901)	-1 (-1, -1)	0.986 (0.982, 0.990)	-0.220 (-0.276, -0.162)	-71 (-133, -9)	0.999 (0.997, 1.000)	-15.707 (-29.407, -1.935)
E06000027	Torbay	cp_low	-0 (-0, -0)	0.974 (0.959, 0.989)	-2.460 (-3.869, -0.990)	-5 (-8, -2)	0.996 (0.993, 0.998)	-2.165 (-3.501, -0.916)	-0 (-1, -0)	0.976 (0.970, 0.982)	-0.224 (-0.281, -0.164)	-34 (-64, -4)	0.998 (0.996, 1.000)	-15.983 (-29.923, -1.969)
E06000030	Swindon	cp_low	-0 (-1, -0)	0.990 (0.985, 0.996)	-1.935 (-3.043, -0.779)	-8 (-13, -3)	0.992 (0.987, 0.997)	-1.703 (-2.754, -0.721)	-1 (-1, -1)	0.975 (0.969, 0.982)	-0.176 (-0.221, -0.129)	-54 (-101, -7)	0.999 (0.997, 1.000)	-12.572 (-23.537, -1.549)
E06000031	Peterborough	cp_low	-1 (-2, -0)	0.983 (0.974, 0.993)	-3.729 (-5.865, -1.500)	-16 (-25, -7)	0.987 (0.979, 0.995)	-3.282 (-5.307, -1.389)	-2 (-2, -1)	0.950 (0.937, 0.963)	-0.340 (-0.426, -0.249)	-109 (-204, -13)	0.998 (0.996, 1.000)	-24.226 (-45.355, -2.984)
E06000032	Luton	cp_low	-1 (-2, -1)	0.992 (0.987, 0.997)	-4.059 (-6.383, -1.633)	-19 (-30, -8)	0.981 (0.969, 0.992)	-3.572 (-5.776, -1.512)	-2 (-2, -1)	0.986 (0.982, 0.990)	-0.370 (-0.464, -0.271)	-131 (-244, -16)	0.998 (0.996, 1.000)	-26.368 (-49.365, -3.248)
E06000033	Southend-on-Sea	cp_low	-0 (-1, -0)	0.989 (0.983, 0.996)	-2.212 (-3.478, -0.890)	-7 (-11, -3)	0.992 (0.988, 0.997)	-1.946 (-3.147, -0.824)	-1 (-1, -0)	0.933 (0.917, 0.951)	-0.202 (-0.253, -0.148)	-49 (-91, -6)	0.996 (0.992, 0.999)	-14.366 (-26.896, -1.770)
E06000034	Thurrock	cp_low	-1 (-1, -0)	0.991 (0.986, 0.996)	-2.361 (-3.712, -0.950)	-8 (-14, -4)	0.994 (0.991, 0.998)	-2.077 (-3.359, -0.879)	-1 (-1, -1)	0.919 (0.899, 0.940)	-0.215 (-0.270, -0.158)	-59 (-111, -7)	0.996 (0.992, 0.999)	-15.334 (-28.708, -1.889)
E06000035	Medway	cp_low	-1 (-1, -0)	0.993 (0.988, 0.997)	-2.554 (-4.016, -1.027)	-13 (-21, -6)	0.992 (0.986, 0.996)	-2.247 (-3.634, -0.951)	-1 (-2, -1)	0.958 (0.947, 0.969)	-0.233 (-0.292, -0.171)	-91 (-171, -11)	0.998 (0.997, 1.000)	-16.589 (-31.057, -2.044)
E06000036	Bracknell Forest	cp_low	-0 (-0, -0)	0.981 (0.971, 0.992)	-1.381 (-2.172, -0.556)	-3 (-5, -1)	0.992 (0.987, 0.997)	-1.215 (-1.965, -0.514)	-0 (-0, -0)	0.996 (0.995, 0.997)	-0.126 (-0.158, -0.092)	-21 (-40, -3)	0.998 (0.996, 1.000)	-8.971 (-16.796, -1.105)
E06000037	West Berkshire	cp_low	-0 (-0, -0)	0.995 (0.992, 0.998)	-1.353 (-2.127, -0.544)	-4 (-6, -2)	0.991 (0.986, 0.996)	-1.190 (-1.925, -0.504)	-0 (-0, -0)	0.982 (0.977, 0.987)	-0.123 (-0.155, -0.090)	-26 (-48, -3)	0.998 (0.997, 1.000)	-8.786 (-16.450, -1.082)
E06000038	Reading	cp_low	-0 (-1, -0)	0.993 (0.989, 0.997)	-2.044 (-3.214, -0.822)	-6 (-10, -3)	0.994 (0.990, 0.997)	-1.799 (-2.909, -0.761)	-1 (-1, -0)	0.980 (0.975, 0.985)	-0.186 (-0.234, -0.137)	-43 (-80, -5)	0.998 (0.996, 1.000)	-13.278 (-24.858, -1.636)
E06000039	Slough	cp_low	-1 (-1, -0)	0.995 (0.992, 0.998)	-2.737 (-4.304, -1.101)	-10 (-15, -4)	0.989 (0.983, 0.995)	-2.409 (-3.895, -1.019)	-1 (-1, -1)	0.987 (0.983, 0.990)	-0.249 (-0.313, -0.183)	-67 (-125, -8)	0.998 (0.997, 1.000)	-17.779 (-33.286, -2.190)
E06000040	Windsor and Maidenhead	cp_low	-0 (-0, -0)	0.996 (0.994, 0.998)	-1.160 (-1.824, -0.467)	-3 (-5, -1)	0.993 (0.989, 0.997)	-1.021 (-1.651, -0.432)	-0 (-0, -0)	0.970 (0.963, 0.978)	-0.106 (-0.133, -0.077)	-22 (-40, -3)	0.999 (0.998, 1.000)	-7.535 (-14.108, -0.928)
E06000041	Wokingham	cp_low	-0 (-0, -0)	0.996 (0.993, 0.998)	-1.011 (-1.590, -0.407)	-3 (-5, -1)	0.991 (0.986, 0.996)	-0.890 (-1.439, -0.377)	-0 (-0, -0)	0.969 (0.961, 0.977)	-0.092 (-0.116, -0.068)	-22 (-42, -3)	0.999 (0.998, 1.000)	-6.569 (-12.298, -0.809)
E06000042	Milton Keynes	cp_low	-1 (-1, -0)	0.991 (0.987, 0.997)	-2.404 (-3.780, -0.967)	-13 (-21, -6)	0.990 (0.984, 0.996)	-2.116 (-3.421, -0.895)	-1 (-2, -1)	0.979 (0.973, 0.984)	-0.219 (-0.275, -0.161)	-92 (-173, -11)	0.998 (0.997, 1.000)	-15.615 (-29.235, -1.924)
E06000043	Brighton and Hove	cp_low	-0 (-1, -0)	0.994 (0.990, 0.997)	-1.976 (-3.108, -0.795)	-8 (-13, -3)	0.994 (0.990, 0.997)	-1.739 (-2.812, -0.736)	-1 (-1, -1)	0.981 (0.976, 0.986)	-0.180 (-0.226, -0.132)	-54 (-101, -7)	0.998 (0.996, 1.000)	-12.837 (-24.033, -1.581)
E06000044	Portsmouth	cp_low	-1 (-1, -0)	0.938 (0.903, 0.975)	-2.825 (-4.442, -1.136)	-10 (-16, -4)	0.990 (0.984, 0.996)	-2.486 (-4.020, -1.052)	-1 (-1, -1)	0.968 (0.960, 0.977)	-0.257 (-0.323, -0.189)	-68 (-128, -8)	0.997 (0.994, 1.000)	-18.349 (-34.352, -2.260)
E06000045	Southampton	cp_low	-1 (-1, -0)	0.994 (0.990, 0.998)	-3.082 (-4.847, -1.240)	-13 (-21, -5)	0.993 (0.989, 0.997)	-2.712 (-4.386, -1.148)	-1 (-2, -1)	0.979 (0.974, 0.985)	-0.281 (-0.352, -0.206)	-89 (-166, -11)	0.997 (0.995, 1.000)	-20.021 (-37.482, -2.466)
E06000046	Isle of Wight	cp_low	-0 (-0, -0)	0.993 (0.989, 0.997)	-2.716 (-4.271, -1.092)	-5 (-9, -2)	0.991 (0.986, 0.996)	-2.390 (-3.865, -1.011)	-1 (-1, -0)	0.992 (0.989, 0.994)	-0.247 (-0.310, -0.181)	-36 (-68, -4)	0.998 (0.996, 1.000)	-17.641 (-33.027, -2.173)
E06000047	County Durham	cp_low	-2 (-3, -1)	0.985 (0.976, 0.994)	-3.604 (-5.667, -1.450)	-29 (-47, -12)	0.993 (0.988, 0.997)	-3.172 (-5.129, -1.342)	-3 (-4, -2)	0.972 (0.965, 0.979)	-0.328 (-0.412, -0.241)	-201 (-376, -25)	0.998 (0.996, 1.000)	-23.410 (-43.828, -2.884)
E06000049	Cheshire East	cp_low	-1 (-1, -0)	0.988 (0.980, 0.995)	-1.805 (-2.838, -0.726)	-11 (-18, -5)	0.993 (0.988, 0.997)	-1.588 (-2.568, -0.672)	-1 (-1, -1)	0.974 (0.967, 0.981)	-0.164 (-0.206, -0.121)	-76 (-142, -9)	0.999 (0.998, 1.000)	-11.723 (-21.947, -1.444)
E06000050	Cheshire West and Chester	cp_low	-1 (-1, -0)	0.993 (0.990, 0.997)	-2.044 (-3.214, -0.822)	-11 (-18, -5)	0.990 (0.984, 0.996)	-1.799 (-2.908, -0.761)	-1 (-1, -1)	0.947 (0.934, 0.961)	-0.186 (-0.234, -0.136)	-77 (-144, -9)	0.999 (0.998, 1.000)	-13.275 (-24.853, -1.635)
E06000051	Shropshire	cp_low	-1 (-1, -0)	0.996 (0.993, 0.998)	-2.447 (-3.848, -0.984)	-11 (-18, -5)	0.987 (0.980, 0.995)	-2.154 (-3.483, -0.911)	-1 (-1, -1)	0.946 (0.932, 0.960)	-0.223 (-0.280, -0.163)	-79 (-147, -10)	0.998 (0.996, 1.000)	-15.898 (-29.763, -1.958)
E06000052	Cornwall	cp_low	-1 (-2, -0)	0.990 (0.984, 0.996)	-2.530 (-3.978, -1.018)	-22 (-35, -9)	0.990 (0.983, 0.996)	-2.226 (-3.600, -0.942)	-2 (-3, -2)	0.948 (0.936, 0.962)	-0.231 (-0.289, -0.169)	-150 (-280, -18)	0.998 (0.997, 1.000)	-16.433 (-30.766, -2.024)
E06000054	Wiltshire	cp_low	-1 (-1, -0)	0.997 (0.995, 0.999)	-1.448 (-2.277, -0.583)	-12 (-20, -5)	0.992 (0.987, 0.997)	-1.274 (-2.061, -0.539)	-1 (-1, -1)	0.961 (0.952, 0.972)	-0.132 (-0.166, -0.097)	-83 (-156, -10)	0.999 (0.997, 1.000)	-9.407 (-17.612, -1.159)
E06000055	Bedford	cp_low	-0 (-1, -0)	0.993 (0.989, 0.997)	-2.388 (-3.755, -0.961)	-8 (-12, -3)	0.991 (0.985, 0.996)	-2.102 (-3.399, -0.889)	-1 (-1, -1)	0.975 (0.969, 0.982)	-0.218 (-0.273, -0.160)	-53 (-100, -7)	0.998 (0.996, 1.000)	-15.513 (-29.044, -1.911)
E06000056	Central Bedfordshire	cp_low	-1 (-1, -0)	0.994 (0.991, 0.998)	-1.574 (-2.475, -0.633)	-8 (-13, -3)	0.988 (0.981, 0.995)	-1.385 (-2.239, -0.586)	-1 (-1, -1)	0.962 (0.952, 0.972)	-0.143 (-0.180, -0.105)	-55 (-104, -7)	0.999 (0.997, 1.000)	-10.222 (-19.138, -1.259)
E06000057	Northumberland	cp_low	-1 (-1, -0)	0.985 (0.976, 0.994)	-3.181 (-5.002, -1.280)	-15 (-24, -6)	0.992 (0.987, 0.997)	-2.799 (-4.527, -1.185)	-1 (-2, -1)	0.965 (0.956, 0.974)	-0.290 (-0.364, -0.212)	-101 (-190, -12)	0.998 (0.997, 1.000)	-20.663 (-38.685, -2.546)
E08000001	Bolton	cp_low	-2 (-3, -1)	0.989 (0.983, 0.996)	-4.575 (-7.195, -1.840)	-25 (-40, -11)	0.986 (0.977, 0.994)	-4.027 (-6.511, -1.704)	-2 (-3, -2)	0.981 (0.977, 0.986)	-0.417 (-0.523, -0.306)	-173 (-324, -21)	0.997 (0.994, 1.000)	-29.722 (-55.645, -3.662)
E08000002	Bury	cp_low	-1 (-1, -0)	0.978 (0.966, 0.991)	-3.100 (-4.876, -1.247)	-11 (-17, -4)	0.985 (0.976, 0.994)	-2.729 (-4.412, -1.155)	-1 (-1, -1)	0.979 (0.974, 0.985)	-0.283 (-0.354, -0.207)	-74 (-138, -9)	0.998 (0.997, 1.000)	-20.140 (-37.706, -2.481)
E08000003	Manchester	cp_low	-3 (-5, -1)	0.987 (0.980, 0.995)	-4.731 (-7.440, -1.903)	-47 (-75, -20)	0.990 (0.983, 0.996)	-4.164 (-6.733, -1.762)	-5 (-6, -3)	0.988 (0.985, 0.991)	-0.431 (-0.541, -0.316)	-326 (-611, -40)	0.998 (0.995, 1.000)	-30.733 (-57.537, -3.786)
E08000004	Oldham	cp_low	-2 (-2, -1)	0.989 (0.983, 0.996)	-5.287 (-8.314, -2.127)	-25 (-40, -11)	0.984 (0.974, 0.993)	-4.653 (-7.523, -1.969)	-2 (-3, -2)	0.989 (0.986, 0.992)	-0.482 (-0.604, -0.353)	-173 (-323, -21)	0.998 (0.996, 1.000)	-34.342 (-64.294, -4.231)
E08000005	Rochdale	cp_low	-1 (-2, -0)	0.984 (0.975, 0.993)	-4.171 (-6.559, -1.678)	-18 (-29, -7)	0.982 (0.972, 0.993)	-3.671 (-5.935, -1.553)	-2 (-2, -1)	0.990 (0.987, 0.993)	-0.380 (-0.477, -0.279)	-123 (-231, -15)	0.998 (0.996, 1.000)	-27.093 (-50.724, -3.338)
E08000006	Salford	cp_low	-1 (-2, -0)	0.984 (0.975, 0.994)	-3.244 (-5.101, -1.305)	-15 (-24, -6)	0.991 (0.985, 0.996)	-2.855 (-4.616, -1.208)	-1 (-2, -1)	0.964 (0.955, 0.973)	-0.296 (-0.371, -0.217)	-105 (-196, -13)	0.998 (0.995, 1.000)	-21.073 (-39.452, -2.596)
E08000007	Stockport	cp_low	-1 (-1, -0)	0.984 (0.975, 0.994)	-2.057 (-3.235, -0.827)	-10 (-17, -4)	0.993 (0.988, 0.997)	-1.810 (-2.927, -0.766)	-1 (-1, -1)	0.992 (0.989, 0.994)	-0.187 (-0.235, -0.137)	-72 (-135, -9)	0.999 (0.998, 1.000)	-13.362 (-25.016, -1.646)
E08000008	Tameside	cp_low	-1 (-1, -0)	0.990 (0.984, 0.996)	-3.386 (-5.325, -1.362)	-14 (-22, -6)	0.994 (0.990, 0.997)	-2.980 (-4.819, -1.261)	-1 (-2, -1)	0.989 (0.986, 0.992)	-0.309 (-0.387, -0.226)	-95 (-178, -12)	0.998 (0.997, 1.000)	-21.996 (-41.181, -2.710)
E08000009	Trafford	cp_low	-0 (-1, -0)	0.980 (0.969, 0.992)	-1.722 (-2.708, -0.693)	-8 (-12, -3)	0.991 (0.986, 0.996)	-1.515 (-2.450, -0.641)	-1 (-1, -1)	0.993 (0.991, 0.995)	-0.157 (-0.197, -0.115)	-53 (-100, -7)	0.999 (0.998, 1.000)	-11.185 (-20.941, -1.378)
E08000010	Wigan	cp_low	-1 (-1, -0)	0.993 (0.988, 0.997)	-2.771 (-4.357, -1.114)	-15 (-24, -6)	0.992 (0.987, 0.997)	-2.438 (-3.943, -1.032)	-1 (-2, -1)	0.952 (0.940, 0.965)	-0.252 (-0.317, -0.185)	-104 (-196, -13)	0.997 (0.994, 1.000)	-17.997 (-33.694, -2.217)
E08000011	Knowsley	cp_low	-1 (-1, -0)	0.993 (0.989, 0.997)	-3.155 (-4.962, -1.269)	-8 (-14, -4)	0.988 (0.980, 0.995)	-2.777 (-4.490, -1.175)	-1 (-1, -1)	0.979 (0.974, 0.985)	-0.288 (-0.361, -0.211)	-59 (-111, -7)	0.998 (0.996, 1.000)	-20.498 (-38.376, -2.525)
E08000012	Liverpool	cp_low	-2 (-3, -1)	0.993 (0.988, 0.997)	-3.623 (-5.698, -1.457)	-28 (-45, -12)	0.991 (0.986, 0.996)	-3.189 (-5.156, -1.349)	-3 (-3, -2)	0.979 (0.974, 0.985)	-0.330 (-0.414, -0.242)	-194 (-363, -24)	0.996 (0.992, 0.999)	-23.536 (-44.063, -2.899)
E08000013	St Helens	cp_low	-1 (-1, -0)	0.988 (0.980, 0.995)	-2.751 (-4.326, -1.107)	-8 (-13, -3)	0.995 (0.993, 0.998)	-2.421 (-3.915, -1.025)	-1 (-1, -1)	0.989 (0.986, 0.992)	-0.251 (-0.315, -0.184)	-56 (-105, -7)	0.998 (0.996, 1.000)	-17.872 (-33.460, -2.202)
E08000014	Sefton	cp_low	-1 (-1, -0)	0.992 (0.987, 0.997)	-2.380 (-3.743, -0.957)	-10 (-16, -4)	0.993 (0.989, 0.997)	-2.095 (-3.387, -0.886)	-1 (-1, -1)	0.905 (0.881, 0.930)	-0.217 (-0.272, -0.159)	-70 (-131, -9)	0.998 (0.996, 1.000)	-15.460 (-28.944, -1.905)
E08000015	Wirral	cp_low	-1 (-1, -0)	0.992 (0.987, 0.997)	-2.434 (-3.828, -0.979)	-13 (-21, -5)	0.992 (0.988, 0.997)	-2.142 (-3.464, -0.907)	-1 (-2, -1)	0.979 (0.974, 0.985)	-0.222 (-0.278, -0.163)	-90 (-168, -11)	0.998 (0.997, 1.000)	-15.814 (-29.607, -1.948)
E08000016	Barnsley	cp_low	-1 (-1, -0)	0.991 (0.987, 0.997)	-3.463 (-5.445, -1.393)	-14 (-23, -6)	0.989 (0.982, 0.995)	-3.047 (-4.928, -1.290)	-1 (-2, -1)	0.973 (0.966, 0.980)	-0.316 (-0.396, -0.231)	-97 (-182, -12)	0.997 (0.994, 1.000)	-22.493 (-42.111, -2.771)
E08000017	Doncaster	cp_low	-1 (-2, -0)	0.992 (0.987, 0.997)	-3.684 (-5.793, -1.482)	-20 (-32, -8)	0.988 (0.981, 0.995)	-3.242 (-5.243, -1.372)	-2 (-2, -1)	0.908 (0.885, 0.932)	-0.336 (-0.421, -0.246)	-136 (-254, -17)	0.995 (0.991, 0.999)	-23.931 (-44.804, -2.948)
E08000018	Rotherham	cp_low	-1 (-2, -0)	0.968 (0.949, 0.987)	-3.591 (-5.648, -1.445)	-16 (-26, -7)	0.992 (0.987, 0.997)	-3.161 (-5.111, -1.337)	-2 (-2, -1)	-2.014 (-2.014, -2.014)	-0.327 (-0.411, -0.240)	-113 (-212, -14)	0.994 (0.989, 0.999)	-23.329 (-43.676, -2.874)
E08000019	Sheffield	cp_low	-2 (-3, -1)	0.986 (0.979, 0.995)	-3.557 (-5.594, -1.431)	-33 (-54, -14)	0.985 (0.976, 0.994)	-3.131 (-5.062, -1.325)	-3 (-4, -2)	0.975 (0.969, 0.982)	-0.324 (-0.407, -0.238)	-230 (-431, -28)	0.994 (0.988, 0.999)	-23.109 (-43.264, -2.847)
E08000021	Newcastle upon Tyne	cp_low	-1 (-2, -1)	0.984 (0.974, 0.993)	-4.351 (-6.843, -1.750)	-20 (-33, -9)	0.990 (0.983, 0.996)	-3.830 (-6.192, -1.621)	-2 (-2, -1)	0.951 (0.939, 0.964)	-0.397 (-0.498, -0.291)	-141 (-264, -17)	0.998 (0.996, 1.000)	-28.267 (-52.921, -3.482)
E08000022	North Tyneside	cp_low	-1 (-1, -0)	0.980 (0.968, 0.992)	-3.077 (-4.838, -1.238)	-10 (-16, -4)	0.993 (0.989, 0.997)	-2.708 (-4.379, -1.146)	-1 (-1, -1)	-2.014 (-2.014, -2.014)	-0.280 (-0.352, -0.206)	-71 (-132, -9)	0.998 (0.997, 1.000)	-19.987 (-37.419, -2.462)
E08000023	South Tyneside	cp_low	-1 (-1, -0)	0.988 (0.982, 0.995)	-4.087 (-6.426, -1.644)	-10 (-16, -4)	0.988 (0.981, 0.995)	-3.597 (-5.816, -1.522)	-1 (-1, -1)	0.981 (0.976, 0.986)	-0.372 (-0.467, -0.273)	-68 (-127, -8)	0.996 (0.992, 0.999)	-26.547 (-49.700, -3.270)
E08000024	Sunderland	cp_low	-1 (-2, -0)	0.975 (0.961, 0.990)	-3.817 (-6.003, -1.535)	-17 (-27, -7)	0.993 (0.989, 0.997)	-3.359 (-5.432, -1.422)	-2 (-2, -1)	0.984 (0.980, 0.988)	-0.348 (-0.436, -0.255)	-115 (-215, -14)	0.997 (0.995, 1.000)	-24.796 (-46.423, -3.055)
E08000025	Birmingham	cp_low	-8 (-12, -3)	0.989 (0.983, 0.996)	-5.174 (-8.136, -2.081)	-118 (-191, -50)	0.977 (0.963, 0.990)	-4.553 (-7.363, -1.927)	-11 (-14, -8)	0.980 (0.974, 0.985)	-0.472 (-0.592, -0.346)	-820 (-1534, -101)	0.996 (0.993, 1.000)	-33.610 (-62.923, -4.140)
E08000026	Coventry	cp_low	-1 (-2, -1)	0.994 (0.991, 0.998)	-3.397 (-5.342, -1.366)	-22 (-35, -9)	0.989 (0.983, 0.996)	-2.990 (-4.834, -1.265)	-2 (-3, -2)	0.974 (0.967, 0.981)	-0.310 (-0.388, -0.227)	-151 (-283, -19)	0.997 (0.995, 1.000)	-22.067 (-41.313, -2.718)
E08000027	Dudley	cp_low	-1 (-2, -1)	0.990 (0.984, 0.996)	-3.605 (-5.670, -1.450)	-20 (-32, -8)	0.981 (0.969, 0.992)	-3.173 (-5.131, -1.343)	-2 (-2, -1)	0.907 (0.884, 0.931)	-0.329 (-0.412, -0.241)	-137 (-257, -17)	0.996 (0.992, 0.999)	-23.421 (-43.848, -2.885)
E08000028	Sandwell	cp_low	-2 (-3, -1)	0.990 (0.984, 0.996)	-4.800 (-7.549, -1.931)	-31 (-51, -13)	0.981 (0.969, 0.992)	-4.225 (-6.831, -1.788)	-3 (-4, -2)	0.975 (0.968, 0.981)	-0.437 (-0.549, -0.321)	-220 (-411, -27)	0.997 (0.994, 1.000)	-31.184 (-58.381, -3.842)
E08000029	Solihull	cp_low	-0 (-1, -0)	0.996 (0.994, 0.999)	-1.937 (-3.047, -0.779)	-7 (-12, -3)	0.994 (0.990, 0.997)	-1.705 (-2.757, -0.722)	-1 (-1, -1)	0.977 (0.971, 0.983)	-0.177 (-0.222, -0.129)	-50 (-94, -6)	0.999 (0.997, 1.000)	-12.585 (-23.561, -1.550)
E08000030	Walsall	cp_low	-2 (-2, -1)	0.991 (0.986, 0.996)	-4.457 (-7.009, -1.793)	-24 (-39, -10)	0.989 (0.982, 0.995)	-3.923 (-6.343, -1.660)	-2 (-3, -2)	0.942 (0.927, 0.957)	-0.406 (-0.510, -0.298)	-169 (-317, -21)	0.995 (0.991, 0.999)	-28.954 (-54.207, -3.567)
E08000031	Wolverhampton	cp_low	-1 (-2, -1)	0.993 (0.989, 0.997)	-4.432 (-6.969, -1.783)	-22 (-36, -9)	0.982 (0.971, 0.992)	-3.900 (-6.306, -1.650)	-2 (-3, -2)	0.964 (0.956, 0.974)	-0.404 (-0.507, -0.296)	-154 (-288, -19)	0.996 (0.993, 1.000)	-28.787 (-53.895, -3.546)
E08000032	Bradford	cp_low	-4 (-6, -1)	0.991 (0.986, 0.996)	-5.266 (-8.282, -2.118)	-59 (-96, -25)	0.986 (0.978, 0.994)	-4.635 (-7.495, -1.961)	-6 (-7, -4)	0.981 (0.976, 0.986)	-0.480 (-0.602, -0.352)	-412 (-772, -51)	0.997 (0.994, 1.000)	-34.211 (-64.048, -4.214)
E08000033	Calderdale	cp_low	-1 (-1, -0)	0.992 (0.987, 0.997)	-3.444 (-5.416, -1.385)	-13 (-20, -5)	0.987 (0.979, 0.994)	-3.031 (-4.901, -1.283)	-1 (-2, -1)	0.960 (0.950, 0.970)	-0.314 (-0.394, -0.230)	-87 (-163, -11)	0.998 (0.996, 1.000)	-22.372 (-41.884, -2.756)
E08000034	Kirklees	cp_low	-2 (-3, -1)	0.987 (0.980, 0.995)	-3.992 (-6.277, -1.606)	-31 (-51, -13)	0.985 (0.976, 0.994)	-3.513 (-5.680, -1.487)	-3 (-4, -2)	0.975 (0.968, 0.981)	-0.364 (-0.456, -0.267)	-219 (-409, -27)	0.997 (0.994, 1.000)	-25.929 (-48.543, -3.194)
E08000035	Leeds	cp_low	-3 (-5, -1)	0.989 (0.983, 0.996)	-3.328 (-5.234, -1.339)	-45 (-73, -19)	0.986 (0.978, 0.994)	-2.929 (-4.736, -1.240)	-4 (-6, -3)	0.966 (0.958, 0.975)	-0.303 (-0.381, -0.222)	-314 (-589, -39)	0.996 (0.992, 0.999)	-21.621 (-40.478, -2.664)
E08000036	Wakefield	cp_low	-1 (-2, -0)	0.986 (0.978, 0.994)	-2.967 (-4.665, -1.193)	-17 (-28, -7)	0.993 (0.988, 0.997)	-2.611 (-4.222, -1.105)	-2 (-2, -1)	0.976 (0.970, 0.982)	-0.270 (-0.339, -0.198)	-121 (-227, -15)	0.998 (0.995, 1.000)	-19.273 (-36.082, -2.374)
E08000037	Gateshead	cp_low	-1 (-1, -0)	0.987 (0.979, 0.995)	-3.485 (-5.481, -1.402)	-11 (-17, -5)	0.993 (0.989, 0.997)	-3.067 (-4.960, -1.298)	-1 (-1, -1)	0.965 (0.957, 0.975)	-0.318 (-0.398, -0.233)	-75 (-140, -9)	0.997 (0.995, 1.000)	-22.640 (-42.387, -2.789)
E09000002	Barking and Dagenham	cp_low	-1 (-2, -1)	0.983 (0.974, 0.993)	-3.987 (-6.270, -1.604)	-20 (-33, -9)	0.983 (0.972, 0.993)	-3.509 (-5.674, -1.485)	-2 (-3, -1)	0.903 (0.879, 0.928)	-0.363 (-0.456, -0.266)	-143 (-268, -18)	0.994 (0.989, 0.999)	-25.899 (-48.488, -3.191)
E09000003	Barnet	cp_low	-1 (-1, -0)	0.993 (0.990, 0.997)	-1.951 (-3.068, -0.785)	-15 (-23, -6)	0.989 (0.981, 0.995)	-1.717 (-2.777, -0.727)	-1 (-2, -1)	0.980 (0.975, 0.985)	-0.178 (-0.223, -0.130)	-101 (-190, -12)	0.997 (0.994, 1.000)	-12.675 (-23.730, -1.561)
E09000004	Bexley	cp_low	-1 (-1, -0)	0.995 (0.992, 0.998)	-2.214 (-3.482, -0.891)	-10 (-16, -4)	0.988 (0.980, 0.995)	-1.949 (-3.151, -0.825)	-1 (-1, -1)	0.986 (0.983, 0.990)	-0.202 (-0.253, -0.148)	-70 (-130, -9)	0.998 (0.997, 1.000)	-14.384 (-26.930, -1.772)
E09000005	Brent	cp_low	-1 (-2, -1)	0.992 (0.988, 0.997)	-2.722 (-4.281, -1.095)	-17 (-27, -7)	0.985 (0.977, 0.994)	-2.396 (-3.874, -1.014)	-2 (-2, -1)	0.985 (0.981, 0.989)	-0.248 (-0.311, -0.182)	-118 (-220, -14)	0.996 (0.992, 1.000)	-17.684 (-33.107, -2.178)
E09000006	Bromley	cp_low	-1 (-1, -0)	0.993 (0.989, 0.997)	-1.667 (-2.622, -0.671)	-10 (-16, -4)	0.990 (0.984, 0.996)	-1.467 (-2.372, -0.621)	-1 (-1, -1)	0.906 (0.883, 0.930)	-0.152 (-0.191, -0.111)	-69 (-130, -9)	0.997 (0.994, 1.000)	-10.830 (-20.275, -1.334)
E09000007	Camden	cp_low	-0 (-1, -0)	0.995 (0.993, 0.998)	-2.065 (-3.247, -0.831)	-9 (-14, -4)	0.985 (0.975, 0.994)	-1.817 (-2.938, -0.769)	-1 (-1, -1)	0.988 (0.985, 0.991)	-0.188 (-0.236, -0.138)	-60 (-111, -7)	0.995 (0.992, 0.999)	-13.413 (-25.112, -1.652)
E09000008	Croydon	cp_low	-1 (-2, -1)	0.992 (0.987, 0.997)	-2.573 (-4.046, -1.035)	-19 (-31, -8)	0.993 (0.989, 0.997)	-2.265 (-3.662, -0.958)	-2 (-2, -1)	0.976 (0.971, 0.983)	-0.234 (-0.294, -0.172)	-135 (-253, -17)	0.996 (0.992, 0.999)	-16.715 (-31.293, -2.059)
E09000009	Ealing	cp_low	-1 (-2, -0)	0.994 (0.991, 0.998)	-2.540 (-3.995, -1.022)	-17 (-27, -7)	0.987 (0.979, 0.995)	-2.236 (-3.615, -0.946)	-2 (-2, -1)	0.973 (0.966, 0.980)	-0.232 (-0.290, -0.170)	-117 (-218, -14)	0.995 (0.990, 0.999)	-16.502 (-30.895, -2.033)
E09000010	Enfield	cp_low	-1 (-2, -0)	0.988 (0.982, 0.995)	-2.573 (-4.046, -1.035)	-17 (-28, -7)	0.989 (0.982, 0.995)	-2.264 (-3.661, -0.958)	-2 (-2, -1)	0.983 (0.979, 0.988)	-0.234 (-0.294, -0.172)	-120 (-225, -15)	0.998 (0.996, 1.000)	-16.713 (-31.290, -2.059)
E09000011	Greenwich	cp_low	-1 (-2, -0)	0.992 (0.988, 0.997)	-3.011 (-4.735, -1.211)	-17 (-27, -7)	0.986 (0.977, 0.994)	-2.650 (-4.285, -1.121)	-2 (-2, -1)	0.992 (0.990, 0.994)	-0.274 (-0.344, -0.201)	-118 (-220, -14)	0.998 (0.996, 1.000)	-19.559 (-36.617, -2.409)
E09000012	Hackney	cp_low	-1 (-2, -1)	0.993 (0.988, 0.997)	-3.197 (-5.027, -1.286)	-16 (-26, -7)	0.989 (0.982, 0.995)	-2.813 (-4.549, -1.190)	-2 (-2, -1)	0.922 (0.903, 0.942)	-0.291 (-0.365, -0.214)	-114 (-214, -14)	0.985 (0.972, 0.998)	-20.765 (-38.876, -2.558)
E09000013	Hammersmith and Fulham	cp_low	-0 (-1, -0)	0.980 (0.968, 0.992)	-1.996 (-3.138, -0.803)	-6 (-10, -3)	0.994 (0.991, 0.998)	-1.756 (-2.840, -0.743)	-1 (-1, -0)	0.988 (0.985, 0.991)	-0.182 (-0.228, -0.133)	-42 (-78, -5)	0.994 (0.989, 0.999)	-12.964 (-24.270, -1.597)
E09000014	Haringey	cp_low	-1 (-1, -0)	0.992 (0.987, 0.997)	-2.677 (-4.210, -1.077)	-13 (-21, -5)	0.988 (0.981, 0.995)	-2.356 (-3.809, -0.997)	-1 (-2, -1)	0.969 (0.962, 0.977)	-0.244 (-0.306, -0.179)	-89 (-166, -11)	0.997 (0.995, 1.000)	-17.389 (-32.555, -2.142)
E09000015	Harrow	cp_low	-1 (-1, -0)	0.990 (0.984, 0.996)	-2.378 (-3.739, -0.956)	-11 (-18, -5)	0.988 (0.981, 0.995)	-2.093 (-3.384, -0.886)	-1 (-1, -1)	0.990 (0.988, 0.993)	-0.217 (-0.272, -0.159)	-78 (-145, -10)	0.997 (0.995, 1.000)	-15.446 (-28.918, -1.903)
E09000016	Havering	cp_low	-1 (-1, -0)	0.990 (0.985, 0.996)	-2.459 (-3.867, -0.989)	-11 (-18, -5)	0.987 (0.979, 0.994)	-2.164 (-3.499, -0.916)	-1 (-1, -1)	0.963 (0.954, 0.973)	-0.224 (-0.281, -0.164)	-79 (-149, -10)	0.996 (0.992, 0.999)	-15.973 (-29.904, -1.968)
E09000017	Hillingdon	cp_low	-1 (-2, -0)	0.993 (0.989, 0.997)	-2.431 (-3.823, -0.978)	-14 (-23, -6)	0.988 (0.981, 0.995)	-2.140 (-3.460, -0.906)	-1 (-2, -1)	0.972 (0.965, 0.979)	-0.222 (-0.278, -0.162)	-101 (-188, -12)	0.998 (0.996, 1.000)	-15.794 (-29.570, -1.946)
E09000018	Hounslow	cp_low	-1 (-2, -0)	0.994 (0.990, 0.997)	-2.925 (-4.600, -1.177)	-15 (-25, -6)	0.981 (0.970, 0.992)	-2.574 (-4.163, -1.089)	-2 (-2, -1)	0.985 (0.981, 0.989)	-0.267 (-0.334, -0.195)	-108 (-202, -13)	0.987 (0.975, 0.998)	-19.001 (-35.574, -2.341)
E09000019	Islington	cp_low	-1 (-1, -0)	0.992 (0.987, 0.997)	-2.560 (-4.026, -1.030)	-9 (-14, -4)	0.991 (0.986, 0.996)	-2.253 (-3.644, -0.954)	-1 (-1, -1)	0.917 (0.897, 0.939)	-0.233 (-0.293, -0.171)	-61 (-114, -7)	0.996 (0.993, 1.000)	-16.633 (-31.140, -2.049)
E09000020	Kensington and Chelsea	cp_low	-0 (-0, -0)	0.995 (0.992, 0.998)	-1.149 (-1.807, -0.462)	-3 (-4, -1)	0.992 (0.987, 0.997)	-1.011 (-1.635, -0.428)	-0 (-0, -0)	-2.014 (-2.014, -2.014)	-0.105 (-0.131, -0.077)	-19 (-35, -2)	0.996 (0.992, 0.999)	-7.465 (-13.975, -0.920)
E09000021	Kingston upon Thames	cp_low	-0 (-0, -0)	0.996 (0.993, 0.998)	-1.377 (-2.166, -0.554)	-4 (-7, -2)	0.990 (0.984, 0.996)	-1.212 (-1.960, -0.513)	-0 (-1, -0)	0.986 (0.982, 0.990)	-0.126 (-0.157, -0.092)	-30 (-57, -4)	0.999 (0.998, 1.000)	-8.947 (-16.751, -1.102)
E09000022	Lambeth	cp_low	-1 (-2, -0)	0.991 (0.986, 0.996)	-2.760 (-4.340, -1.110)	-14 (-22, -6)	0.985 (0.976, 0.994)	-2.429 (-3.928, -1.028)	-1 (-2, -1)	0.981 (0.976, 0.986)	-0.252 (-0.316, -0.184)	-96 (-179, -12)	0.997 (0.994, 1.000)	-17.929 (-33.566, -2.209)
E09000023	Lewisham	cp_low	-1 (-2, -0)	0.995 (0.991, 0.998)	-2.734 (-4.300, -1.100)	-15 (-24, -6)	0.990 (0.983, 0.996)	-2.406 (-3.891, -1.018)	-1 (-2, -1)	0.963 (0.954, 0.973)	-0.249 (-0.313, -0.183)	-106 (-199, -13)	0.996 (0.992, 0.999)	-17.763 (-33.255, -2.188)
E09000024	Merton	cp_low	-1 (-1, -0)	0.992 (0.988, 0.997)	-2.288 (-3.598, -0.920)	-9 (-14, -4)	0.982 (0.971, 0.992)	-2.013 (-3.256, -0.852)	-1 (-1, -1)	0.972 (0.964, 0.979)	-0.208 (-0.262, -0.153)	-61 (-115, -8)	0.998 (0.997, 1.000)	-14.861 (-27.823, -1.831)
E09000025	Newham	cp_low	-2 (-3, -1)	0.990 (0.984, 0.996)	-3.860 (-6.071, -1.553)	-27 (-43, -11)	0.982 (0.971, 0.992)	-3.397 (-5.494, -1.438)	-3 (-3, -2)	0.957 (0.946, 0.968)	-0.352 (-0.441, -0.258)	-186 (-348, -23)	0.995 (0.991, 0.999)	-25.077 (-46.948, -3.089)
E09000026	Redbridge	cp_low	-1 (-2, -0)	0.990 (0.984, 0.996)	-2.809 (-4.418, -1.130)	-17 (-27, -7)	0.977 (0.963, 0.990)	-2.472 (-3.998, -1.046)	-2 (-2, -1)	0.967 (0.959, 0.976)	-0.256 (-0.321, -0.188)	-118 (-221, -15)	0.996 (0.993, 1.000)	-18.249 (-34.165, -2.248)
E09000027	Richmond upon Thames	cp_low	-0 (-0, -0)	0.997 (0.995, 0.999)	-0.963 (-1.514, -0.387)	-4 (-6, -1)	0.993 (0.988, 0.997)	-0.848 (-1.371, -0.359)	-0 (-0, -0)	0.966 (0.957, 0.975)	-0.088 (-0.110, -0.064)	-25 (-46, -3)	0.999 (0.998, 1.000)	-6.256 (-11.712, -0.771)
E09000028	Southwark	cp_low	-1 (-2, -0)	0.980 (0.969, 0.992)	-2.812 (-4.422, -1.131)	-15 (-24, -6)	0.989 (0.983, 0.995)	-2.475 (-4.002, -1.047)	-1 (-2, -1)	0.984 (0.980, 0.988)	-0.256 (-0.322, -0.188)	-103 (-194, -13)	0.997 (0.994, 1.000)	-18.267 (-34.200, -2.250)
E09000029	Sutton	cp_low	-0 (-1, -0)	0.995 (0.992, 0.998)	-1.949 (-3.065, -0.784)	-8 (-12, -3)	0.991 (0.985, 0.996)	-1.715 (-2.773, -0.726)	-1 (-1, -1)	0.994 (0.992, 0.996)	-0.178 (-0.223, -0.130)	-52 (-98, -6)	0.998 (0.995, 1.000)	-12.659 (-23.700, -1.560)
E09000030	Tower Hamlets	cp_low	-2 (-3, -1)	0.988 (0.981, 0.995)	-3.918 (-6.162, -1.576)	-23 (-37, -10)	0.975 (0.960, 0.989)	-3.449 (-5.576, -1.459)	-2 (-3, -2)	0.969 (0.961, 0.977)	-0.357 (-0.448, -0.262)	-158 (-296, -19)	0.985 (0.971, 0.998)	-25.454 (-47.654, -3.136)
E09000031	Waltham Forest	cp_low	-1 (-2, -1)	0.989 (0.983, 0.996)	-3.383 (-5.319, -1.361)	-18 (-29, -8)	0.986 (0.977, 0.994)	-2.977 (-4.814, -1.260)	-2 (-2, -1)	0.965 (0.956, 0.974)	-0.308 (-0.387, -0.226)	-127 (-238, -16)	0.997 (0.994, 1.000)	-21.974 (-41.139, -2.707)
E09000032	Wandsworth	cp_low	-1 (-1, -0)	0.989 (0.983, 0.996)	-1.792 (-2.819, -0.721)	-9 (-15, -4)	0.991 (0.985, 0.996)	-1.577 (-2.551, -0.667)	-1 (-1, -1)	0.992 (0.989, 0.994)	-0.163 (-0.205, -0.120)	-66 (-124, -8)	0.998 (0.997, 1.000)	-11.643 (-21.798, -1.434)
E09000033	Westminster	cp_low	-0 (-0, -0)	0.991 (0.985, 0.996)	-1.364 (-2.144, -0.549)	-5 (-9, -2)	0.993 (0.989, 0.997)	-1.200 (-1.941, -0.508)	-1 (-1, -0)	0.975 (0.968, 0.981)	-0.124 (-0.156, -0.091)	-37 (-69, -5)	0.993 (0.987, 0.999)	-8.858 (-16.584, -1.091)
E10000003	Cambridgeshire	cp_low	-1 (-2, -0)	0.994 (0.990, 0.997)	-1.704 (-2.680, -0.685)	-18 (-30, -8)	0.989 (0.983, 0.995)	-1.500 (-2.425, -0.635)	-2 (-2, -1)	0.956 (0.945, 0.968)	-0.155 (-0.195, -0.114)	-128 (-239, -16)	0.998 (0.997, 1.000)	-11.069 (-20.724, -1.364)
E10000006	Cumbria	cp_low	-1 (-2, -0)	0.993 (0.989, 0.997)	-2.447 (-3.849, -0.984)	-18 (-29, -7)	0.991 (0.985, 0.996)	-2.154 (-3.483, -0.911)	-2 (-2, -1)	0.979 (0.973, 0.984)	-0.223 (-0.280, -0.163)	-122 (-229, -15)	0.999 (0.997, 1.000)	-15.898 (-29.765, -1.959)
E10000007	Derbyshire	cp_low	-1 (-2, -1)	0.992 (0.988, 0.997)	-2.055 (-3.232, -0.827)	-25 (-40, -11)	0.993 (0.988, 0.997)	-1.809 (-2.925, -0.765)	-2 (-3, -2)	0.921 (0.902, 0.942)	-0.187 (-0.235, -0.137)	-172 (-323, -21)	0.998 (0.997, 1.000)	-13.351 (-24.996, -1.645)
E10000008	Devon	cp_low	-1 (-2, -1)	0.989 (0.983, 0.996)	-2.117 (-3.329, -0.852)	-24 (-40, -10)	0.991 (0.986, 0.996)	-1.863 (-3.013, -0.788)	-2 (-3, -2)	0.990 (0.988, 0.993)	-0.193 (-0.242, -0.141)	-169 (-317, -21)	0.999 (0.997, 1.000)	-13.752 (-25.747, -1.694)
E10000011	East Sussex	cp_low	-1 (-2, -0)	0.987 (0.979, 0.995)	-2.346 (-3.688, -0.944)	-20 (-32, -8)	0.987 (0.979, 0.994)	-2.064 (-3.338, -0.874)	-2 (-2, -1)	0.984 (0.980, 0.988)	-0.214 (-0.268, -0.157)	-135 (-253, -17)	0.998 (0.996, 1.000)	-15.237 (-28.526, -1.877)
E10000012	Essex	cp_low	-3 (-5, -1)	0.993 (0.988, 0.997)	-1.963 (-3.087, -0.790)	-49 (-79, -21)	0.984 (0.975, 0.993)	-1.728 (-2.794, -0.731)	-5 (-6, -3)	0.981 (0.976, 0.986)	-0.179 (-0.224, -0.131)	-339 (-634, -42)	0.998 (0.996, 1.000)	-12.753 (-23.876, -1.571)
E10000013	Gloucestershire	cp_low	-1 (-2, -0)	0.994 (0.991, 0.998)	-1.877 (-2.952, -0.755)	-19 (-31, -8)	0.994 (0.990, 0.997)	-1.652 (-2.671, -0.699)	-2 (-2, -1)	0.826 (0.785, 0.870)	-0.171 (-0.215, -0.125)	-132 (-246, -16)	0.999 (0.997, 1.000)	-12.193 (-22.827, -1.502)
E10000014	Hampshire	cp_low	-2 (-3, -1)	0.996 (0.993, 0.998)	-1.592 (-2.503, -0.640)	-36 (-58, -15)	0.992 (0.988, 0.997)	-1.401 (-2.265, -0.593)	-3 (-4, -3)	0.962 (0.952, 0.972)	-0.145 (-0.182, -0.106)	-247 (-463, -30)	0.998 (0.997, 1.000)	-10.340 (-19.358, -1.274)
E10000015	Hertfordshire	cp_low	-2 (-3, -1)	0.994 (0.991, 0.998)	-1.458 (-2.292, -0.586)	-31 (-51, -13)	0.989 (0.982, 0.995)	-1.283 (-2.074, -0.543)	-3 (-4, -2)	0.981 (0.976, 0.986)	-0.133 (-0.167, -0.097)	-219 (-410, -27)	0.998 (0.997, 1.000)	-9.469 (-17.728, -1.167)
E10000016	Kent	cp_low	-4 (-6, -1)	0.993 (0.988, 0.997)	-2.267 (-3.564, -0.912)	-61 (-99, -26)	0.989 (0.983, 0.995)	-1.995 (-3.226, -0.844)	-6 (-8, -4)	0.974 (0.968, 0.981)	-0.207 (-0.259, -0.151)	-427 (-799, -53)	0.998 (0.996, 1.000)	-14.724 (-27.566, -1.814)
E10000017	Lancashire	cp_low	-4 (-6, -1)	0.990 (0.985, 0.996)	-3.054 (-4.803, -1.228)	-61 (-98, -26)	0.990 (0.984, 0.996)	-2.688 (-4.346, -1.137)	-6 (-7, -4)	0.985 (0.981, 0.989)	-0.278 (-0.349, -0.204)	-420 (-786, -52)	0.998 (0.997, 1.000)	-19.839 (-37.141, -2.444)
E10000018	Leicestershire	cp_low	-1 (-2, -0)	0.989 (0.983, 0.996)	-1.721 (-2.707, -0.692)	-19 (-31, -8)	0.988 (0.981, 0.995)	-1.515 (-2.450, -0.641)	-2 (-2, -1)	0.825 (0.783, 0.869)	-0.157 (-0.197, -0.115)	-133 (-249, -16)	0.998 (0.996, 1.000)	-11.183 (-20.936, -1.378)
E10000019	Lincolnshire	cp_low	-2 (-2, -1)	0.991 (0.986, 0.996)	-2.388 (-3.754, -0.960)	-28 (-45, -12)	0.988 (0.981, 0.995)	-2.101 (-3.398, -0.889)	-3 (-3, -2)	0.947 (0.934, 0.961)	-0.218 (-0.273, -0.159)	-192 (-359, -24)	0.998 (0.997, 1.000)	-15.509 (-29.036, -1.911)
E10000020	Norfolk	cp_low	-2 (-3, -1)	0.991 (0.987, 0.997)	-2.594 (-4.080, -1.044)	-35 (-57, -15)	0.987 (0.979, 0.994)	-2.283 (-3.692, -0.966)	-3 (-4, -3)	0.944 (0.930, 0.959)	-0.236 (-0.297, -0.173)	-245 (-458, -30)	0.998 (0.996, 1.000)	-16.852 (-31.550, -2.076)
E10000023	North Yorkshire	cp_low	-1 (-2, -0)	0.991 (0.986, 0.996)	-2.055 (-3.232, -0.827)	-19 (-30, -8)	0.984 (0.975, 0.993)	-1.809 (-2.925, -0.765)	-2 (-2, -1)	0.977 (0.972, 0.983)	-0.187 (-0.235, -0.137)	-130 (-242, -16)	0.999 (0.998, 1.000)	-13.352 (-24.997, -1.645)
E10000024	Nottinghamshire	cp_low	-2 (-3, -1)	0.995 (0.991, 0.998)	-2.138 (-3.362, -0.860)	-28 (-46, -12)	0.990 (0.983, 0.996)	-1.881 (-3.042, -0.796)	-3 (-3, -2)	0.973 (0.966, 0.980)	-0.195 (-0.244, -0.143)	-197 (-368, -24)	0.998 (0.996, 1.000)	-13.886 (-25.997, -1.711)
E10000025	Oxfordshire	cp_low	-1 (-2, -0)	0.993 (0.989, 0.997)	-1.475 (-2.319, -0.593)	-17 (-28, -7)	0.993 (0.989, 0.997)	-1.298 (-2.099, -0.549)	-2 (-2, -1)	0.993 (0.991, 0.995)	-0.134 (-0.169, -0.098)	-118 (-222, -15)	0.999 (0.998, 1.000)	-9.579 (-17.934, -1.180)
E10000027	Somerset	cp_low	-1 (-2, -0)	0.992 (0.987, 0.997)	-2.095 (-3.294, -0.843)	-19 (-30, -8)	0.987 (0.980, 0.995)	-1.843 (-2.981, -0.780)	-2 (-2, -1)	0.982 (0.978, 0.987)	-0.191 (-0.239, -0.140)	-126 (-237, -16)	0.998 (0.997, 1.000)	-13.607 (-25.474, -1.676)
E10000028	Staffordshire	cp_low	-2 (-3, -1)	0.995 (0.993, 0.998)	-2.515 (-3.954, -1.011)	-34 (-54, -14)	0.989 (0.983, 0.995)	-2.213 (-3.578, -0.936)	-3 (-4, -2)	0.973 (0.966, 0.980)	-0.229 (-0.287, -0.168)	-233 (-435, -29)	0.998 (0.997, 1.000)	-16.334 (-30.580, -2.012)
E10000029	Suffolk	cp_low	-2 (-2, -1)	0.990 (0.984, 0.996)	-2.314 (-3.639, -0.931)	-30 (-48, -13)	0.990 (0.984, 0.996)	-2.037 (-3.293, -0.862)	-3 (-3, -2)	0.975 (0.969, 0.982)	-0.211 (-0.265, -0.155)	-194 (-363, -24)	0.998 (0.996, 1.000)	-15.034 (-28.146, -1.852)
E10000030	Surrey	cp_low	-1 (-2, -1)	0.996 (0.994, 0.998)	-1.181 (-1.858, -0.475)	-25 (-40, -10)	0.991 (0.985, 0.996)	-1.040 (-1.681, -0.440)	-2 (-3, -2)	0.980 (0.975, 0.985)	-0.108 (-0.135, -0.079)	-171 (-319, -21)	0.999 (0.997, 1.000)	-7.674 (-14.367, -0.945)
E10000031	Warwickshire	cp_low	-1 (-2, -0)	0.994 (0.991, 0.998)	-2.031 (-3.194, -0.817)	-19 (-31, -8)	0.992 (0.987, 0.997)	-1.787 (-2.890, -0.756)	-2 (-2, -1)	0.964 (0.955, 0.973)	-0.185 (-0.232, -0.136)	-131 (-245, -16)	0.998 (0.997, 1.000)	-13.193 (-24.700, -1.625)
E10000032	West Sussex	cp_low	-1 (-2, -1)	0.991 (0.986, 0.996)	-1.847 (-2.905, -0.743)	-26 (-42, -11)	0.993 (0.988, 0.997)	-1.626 (-2.629, -0.688)	-3 (-3, -2)	0.979 (0.974, 0.985)	-0.168 (-0.211, -0.123)	-179 (-334, -22)	0.998 (0.997, 1.000)	-12.000 (-22.467, -1.478)
E10000034	Worcestershire	cp_low	-1 (-2, -1)	0.994 (0.990, 0.997)	-2.372 (-3.729, -0.954)	-22 (-36, -9)	0.988 (0.981, 0.995)	-2.087 (-3.375, -0.883)	-2 (-3, -2)	0.969 (0.962, 0.978)	-0.216 (-0.271, -0.158)	-154 (-288, -19)	0.998 (0.996, 1.000)	-15.405 (-28.841, -1.898)
E06000001	Hartlepool	cp_med	-1 (-1, -0)	0.945 (0.915, 0.978)	-5.956 (-9.366, -2.396)	-9 (-15, -4)	0.993 (0.989, 0.997)	-5.242 (-8.475, -2.218)	-1 (-1, -1)	0.977 (0.971, 0.983)	-0.543 (-0.681, -0.398)	-66 (-123, -8)	0.997 (0.994, 1.000)	-38.688 (-72.432, -4.766)
E06000002	Middlesbrough	cp_med	-1 (-2, -1)	0.981 (0.969, 0.992)	-7.820 (-12.297, -3.146)	-20 (-33, -9)	0.993 (0.988, 0.997)	-6.882 (-11.128, -2.912)	-2 (-3, -1)	0.980 (0.975, 0.985)	-0.713 (-0.894, -0.522)	-143 (-267, -18)	0.996 (0.993, 1.000)	-50.798 (-95.102, -6.258)
E06000003	Redcar and Cleveland	cp_med	-1 (-1, -0)	0.939 (0.905, 0.975)	-5.294 (-8.325, -2.130)	-12 (-19, -5)	0.992 (0.987, 0.996)	-4.659 (-7.534, -1.972)	-1 (-1, -1)	0.978 (0.972, 0.984)	-0.482 (-0.605, -0.354)	-80 (-150, -10)	0.997 (0.995, 1.000)	-34.390 (-64.383, -4.237)
E06000004	Stockton-on-Tees	cp_med	-1 (-1, -0)	0.977 (0.964, 0.991)	-4.798 (-7.545, -1.930)	-17 (-27, -7)	0.992 (0.987, 0.996)	-4.222 (-6.828, -1.787)	-2 (-2, -1)	0.984 (0.980, 0.988)	-0.437 (-0.549, -0.320)	-116 (-217, -14)	0.997 (0.995, 1.000)	-31.166 (-58.349, -3.839)
E06000005	Darlington	cp_med	-1 (-1, -0)	0.991 (0.985, 0.996)	-5.227 (-8.220, -2.103)	-9 (-15, -4)	0.991 (0.986, 0.996)	-4.600 (-7.438, -1.947)	-1 (-1, -1)	0.970 (0.963, 0.978)	-0.476 (-0.598, -0.349)	-64 (-120, -8)	0.997 (0.995, 1.000)	-33.954 (-63.568, -4.183)
E06000006	Halton	cp_med	-0 (-1, -0)	0.990 (0.984, 0.996)	-3.976 (-6.252, -1.599)	-9 (-15, -4)	0.989 (0.983, 0.995)	-3.499 (-5.657, -1.481)	-1 (-1, -1)	0.956 (0.945, 0.968)	-0.362 (-0.455, -0.266)	-63 (-118, -8)	0.997 (0.995, 1.000)	-25.825 (-48.348, -3.181)
E06000007	Warrington	cp_med	-1 (-1, -0)	0.988 (0.981, 0.995)	-3.099 (-4.873, -1.247)	-11 (-17, -5)	0.989 (0.983, 0.995)	-2.727 (-4.410, -1.154)	-1 (-1, -1)	0.897 (0.872, 0.924)	-0.282 (-0.354, -0.207)	-75 (-140, -9)	0.998 (0.995, 1.000)	-20.131 (-37.689, -2.480)
E06000008	Blackburn with Darwen	cp_med	-1 (-2, -1)	0.986 (0.978, 0.994)	-7.398 (-11.633, -2.976)	-23 (-36, -10)	0.984 (0.975, 0.993)	-6.511 (-10.528, -2.755)	-2 (-3, -2)	0.985 (0.982, 0.989)	-0.674 (-0.846, -0.494)	-157 (-293, -19)	0.996 (0.993, 1.000)	-48.056 (-89.969, -5.920)
E06000009	Blackpool	cp_med	-1 (-1, -0)	0.989 (0.983, 0.996)	-5.034 (-7.915, -2.025)	-12 (-19, -5)	0.995 (0.992, 0.998)	-4.430 (-7.163, -1.875)	-1 (-1, -1)	0.944 (0.930, 0.959)	-0.459 (-0.575, -0.336)	-81 (-151, -10)	0.998 (0.996, 1.000)	-32.698 (-61.216, -4.028)
E06000010	Kingston upon Hull	cp_med	-2 (-3, -1)	0.986 (0.979, 0.995)	-6.524 (-10.259, -2.624)	-30 (-48, -13)	0.990 (0.983, 0.996)	-5.741 (-9.284, -2.430)	-3 (-4, -2)	0.978 (0.972, 0.984)	-0.595 (-0.746, -0.436)	-209 (-392, -26)	0.994 (0.990, 0.999)	-42.378 (-79.339, -5.221)
E06000011	East Riding of Yorkshire	cp_med	-1 (-1, -0)	0.990 (0.985, 0.996)	-3.403 (-5.351, -1.369)	-17 (-27, -7)	0.984 (0.974, 0.993)	-2.994 (-4.842, -1.267)	-2 (-2, -1)	0.980 (0.975, 0.985)	-0.310 (-0.389, -0.227)	-116 (-217, -14)	0.997 (0.994, 1.000)	-22.103 (-41.380, -2.723)
E06000012	North East Lincolnshire	cp_med	-1 (-1, -0)	0.983 (0.973, 0.993)	-5.557 (-8.739, -2.235)	-15 (-25, -6)	0.994 (0.990, 0.997)	-4.891 (-7.908, -2.070)	-1 (-2, -1)	0.971 (0.963, 0.978)	-0.506 (-0.635, -0.371)	-106 (-198, -13)	0.994 (0.989, 0.999)	-36.098 (-67.582, -4.447)
E06000013	North Lincolnshire	cp_med	-1 (-1, -0)	0.982 (0.971, 0.993)	-4.734 (-7.444, -1.904)	-13 (-22, -6)	0.966 (0.946, 0.986)	-4.166 (-6.736, -1.763)	-1 (-2, -1)	0.874 (0.844, 0.907)	-0.431 (-0.541, -0.316)	-92 (-173, -11)	0.996 (0.993, 1.000)	-30.749 (-57.567, -3.788)
E06000014	York	cp_med	-0 (-1, -0)	0.989 (0.983, 0.996)	-2.628 (-4.132, -1.057)	-8 (-12, -3)	0.992 (0.987, 0.997)	-2.312 (-3.739, -0.979)	-1 (-1, -1)	0.982 (0.977, 0.987)	-0.239 (-0.300, -0.175)	-53 (-99, -6)	0.998 (0.997, 1.000)	-17.068 (-31.955, -2.103)
E06000015	Derby	cp_med	-1 (-2, -1)	0.990 (0.984, 0.996)	-4.805 (-7.556, -1.933)	-23 (-37, -10)	0.989 (0.983, 0.996)	-4.229 (-6.838, -1.789)	-2 (-3, -2)	0.891 (0.865, 0.920)	-0.438 (-0.549, -0.321)	-159 (-297, -20)	0.992 (0.984, 0.999)	-31.213 (-58.437, -3.845)
E06000016	Leicester	cp_med	-3 (-4, -1)	0.986 (0.978, 0.994)	-6.366 (-10.010, -2.561)	-43 (-69, -18)	0.978 (0.964, 0.991)	-5.602 (-9.059, -2.371)	-4 (-5, -3)	0.959 (0.948, 0.970)	-0.580 (-0.728, -0.425)	-297 (-557, -37)	0.992 (0.984, 0.999)	-41.351 (-77.416, -5.094)
E06000017	Rutland	cp_med	-0 (-0, -0)	0.995 (0.992, 0.998)	-1.985 (-3.122, -0.799)	-1 (-2, -0)	0.993 (0.989, 0.997)	-1.747 (-2.825, -0.739)	-0 (-0, -0)	-3.357 (-3.357, -3.357)	-0.181 (-0.227, -0.133)	-8 (-15, -1)	0.998 (0.996, 1.000)	-12.896 (-24.143, -1.589)
E06000018	Nottingham	cp_med	-2 (-3, -1)	0.992 (0.987, 0.997)	-5.497 (-8.645, -2.211)	-30 (-49, -13)	0.985 (0.976, 0.994)	-4.838 (-7.823, -2.047)	-3 (-4, -2)	0.971 (0.963, 0.978)	-0.501 (-0.629, -0.367)	-211 (-396, -26)	0.995 (0.990, 0.999)	-35.710 (-66.855, -4.399)
E06000019	Herefordshire	cp_med	-1 (-1, -0)	0.987 (0.979, 0.995)	-3.540 (-5.567, -1.424)	-10 (-16, -4)	0.989 (0.982, 0.995)	-3.115 (-5.038, -1.318)	-1 (-1, -1)	0.993 (0.991, 0.995)	-0.323 (-0.405, -0.236)	-70 (-130, -9)	0.998 (0.996, 1.000)	-22.995 (-43.051, -2.833)
E06000020	Telford and Wrekin	cp_med	-1 (-1, -0)	0.985 (0.977, 0.994)	-4.473 (-7.035, -1.799)	-15 (-24, -6)	0.986 (0.977, 0.994)	-3.937 (-6.366, -1.666)	-1 (-2, -1)	-3.357 (-3.357, -3.357)	-0.408 (-0.511, -0.299)	-102 (-190, -13)	0.996 (0.992, 0.999)	-29.059 (-54.404, -3.580)
E06000021	Stoke-on-Trent	cp_med	-2 (-3, -1)	0.982 (0.972, 0.993)	-6.956 (-10.938, -2.798)	-32 (-52, -14)	0.985 (0.976, 0.994)	-6.122 (-9.899, -2.590)	-3 (-4, -2)	0.969 (0.961, 0.977)	-0.634 (-0.795, -0.465)	-225 (-421, -28)	0.996 (0.992, 1.000)	-45.184 (-84.593, -5.566)
E06000022	Bath and North East Somerset	cp_med	-0 (-1, -0)	0.989 (0.983, 0.996)	-1.953 (-3.071, -0.786)	-6 (-9, -2)	0.992 (0.987, 0.997)	-1.719 (-2.779, -0.727)	-1 (-1, -0)	0.947 (0.933, 0.961)	-0.178 (-0.223, -0.130)	-39 (-72, -5)	0.999 (0.997, 1.000)	-12.687 (-23.753, -1.563)
E06000023	Bristol	cp_med	-2 (-3, -1)	0.985 (0.977, 0.994)	-3.634 (-5.714, -1.462)	-27 (-44, -12)	0.985 (0.975, 0.994)	-3.198 (-5.171, -1.353)	-3 (-3, -2)	0.956 (0.944, 0.967)	-0.331 (-0.415, -0.243)	-192 (-359, -24)	0.996 (0.993, 1.000)	-23.604 (-44.191, -2.908)
E06000024	North Somerset	cp_med	-0 (-1, -0)	0.985 (0.977, 0.994)	-2.294 (-3.607, -0.923)	-8 (-13, -3)	0.988 (0.980, 0.995)	-2.019 (-3.264, -0.854)	-1 (-1, -1)	0.962 (0.952, 0.972)	-0.209 (-0.262, -0.153)	-55 (-102, -7)	0.997 (0.995, 1.000)	-14.899 (-27.894, -1.835)
E06000025	South Gloucestershire	cp_med	-1 (-1, -0)	0.994 (0.991, 0.998)	-2.083 (-3.276, -0.838)	-10 (-16, -4)	0.989 (0.983, 0.995)	-1.834 (-2.965, -0.776)	-1 (-1, -1)	0.968 (0.960, 0.977)	-0.190 (-0.238, -0.139)	-68 (-128, -8)	0.998 (0.996, 1.000)	-13.534 (-25.338, -1.667)
E06000026	Plymouth	cp_med	-1 (-1, -0)	0.988 (0.980, 0.995)	-3.495 (-5.496, -1.406)	-15 (-24, -6)	0.989 (0.982, 0.995)	-3.076 (-4.974, -1.302)	-1 (-2, -1)	0.980 (0.974, 0.985)	-0.319 (-0.400, -0.233)	-102 (-192, -13)	0.998 (0.996, 1.000)	-22.705 (-42.507, -2.797)
E06000027	Torbay	cp_med	-0 (-1, -0)	0.962 (0.941, 0.985)	-3.557 (-5.593, -1.431)	-7 (-12, -3)	0.994 (0.990, 0.997)	-3.130 (-5.061, -1.325)	-1 (-1, -1)	0.965 (0.957, 0.975)	-0.324 (-0.407, -0.238)	-50 (-93, -6)	0.997 (0.994, 1.000)	-23.104 (-43.254, -2.846)
E06000030	Swindon	cp_med	-1 (-1, -0)	0.986 (0.978, 0.994)	-2.798 (-4.399, -1.125)	-11 (-18, -5)	0.988 (0.981, 0.995)	-2.462 (-3.981, -1.042)	-1 (-1, -1)	0.964 (0.955, 0.973)	-0.255 (-0.320, -0.187)	-78 (-147, -10)	0.998 (0.996, 1.000)	-18.173 (-34.023, -2.239)
E06000031	Peterborough	cp_med	-1 (-2, -1)	0.976 (0.962, 0.990)	-5.391 (-8.477, -2.168)	-22 (-36, -10)	0.981 (0.970, 0.992)	-4.744 (-7.672, -2.008)	-2 (-3, -2)	0.928 (0.910, 0.947)	-0.491 (-0.616, -0.360)	-158 (-295, -19)	0.997 (0.994, 1.000)	-35.019 (-65.561, -4.314)
E06000032	Luton	cp_med	-2 (-3, -1)	0.988 (0.981, 0.995)	-5.867 (-9.227, -2.360)	-27 (-44, -11)	0.972 (0.955, 0.988)	-5.164 (-8.350, -2.185)	-3 (-3, -2)	0.980 (0.975, 0.985)	-0.535 (-0.671, -0.392)	-189 (-353, -23)	0.997 (0.995, 1.000)	-38.115 (-71.357, -4.695)
E06000033	Southend-on-Sea	cp_med	-1 (-1, -0)	0.985 (0.976, 0.994)	-3.197 (-5.027, -1.286)	-10 (-16, -4)	0.989 (0.982, 0.995)	-2.813 (-4.549, -1.191)	-1 (-1, -1)	0.904 (0.880, 0.929)	-0.291 (-0.366, -0.214)	-71 (-132, -9)	0.994 (0.989, 0.999)	-20.767 (-38.879, -2.558)
E06000034	Thurrock	cp_med	-1 (-1, -0)	0.987 (0.980, 0.995)	-3.412 (-5.366, -1.373)	-12 (-20, -5)	0.992 (0.987, 0.996)	-3.003 (-4.856, -1.271)	-1 (-2, -1)	0.883 (0.855, 0.914)	-0.311 (-0.390, -0.228)	-85 (-160, -11)	0.994 (0.989, 0.999)	-22.166 (-41.498, -2.731)
E06000035	Medway	cp_med	-1 (-2, -0)	0.989 (0.983, 0.996)	-3.691 (-5.805, -1.485)	-19 (-31, -8)	0.988 (0.980, 0.995)	-3.249 (-5.253, -1.375)	-2 (-2, -1)	0.939 (0.924, 0.955)	-0.336 (-0.422, -0.247)	-132 (-247, -16)	0.997 (0.995, 1.000)	-23.979 (-44.893, -2.954)
E06000036	Bracknell Forest	cp_med	-0 (-0, -0)	0.973 (0.958, 0.989)	-1.996 (-3.139, -0.803)	-4 (-7, -2)	0.988 (0.981, 0.995)	-1.757 (-2.841, -0.743)	-0 (-1, -0)	0.995 (0.993, 0.996)	-0.182 (-0.228, -0.133)	-31 (-58, -4)	0.997 (0.995, 1.000)	-12.968 (-24.278, -1.598)
E06000037	West Berkshire	cp_med	-0 (-0, -0)	0.993 (0.988, 0.997)	-1.955 (-3.075, -0.786)	-5 (-9, -2)	0.987 (0.980, 0.995)	-1.721 (-2.782, -0.728)	-1 (-1, -0)	0.974 (0.967, 0.981)	-0.178 (-0.224, -0.131)	-37 (-70, -5)	0.998 (0.996, 1.000)	-12.701 (-23.778, -1.565)
E06000038	Reading	cp_med	-1 (-1, -0)	0.990 (0.984, 0.996)	-2.955 (-4.646, -1.189)	-9 (-14, -4)	0.991 (0.985, 0.996)	-2.600 (-4.205, -1.100)	-1 (-1, -1)	0.971 (0.964, 0.979)	-0.269 (-0.338, -0.197)	-62 (-116, -8)	0.997 (0.995, 1.000)	-19.193 (-35.932, -2.364)
E06000039	Slough	cp_med	-1 (-1, -0)	0.993 (0.989, 0.997)	-3.956 (-6.221, -1.591)	-14 (-22, -6)	0.985 (0.975, 0.993)	-3.482 (-5.630, -1.473)	-1 (-2, -1)	0.981 (0.976, 0.986)	-0.361 (-0.452, -0.264)	-96 (-180, -12)	0.998 (0.996, 1.000)	-25.700 (-48.115, -3.166)
E06000040	Windsor and Maidenhead	cp_med	-0 (-0, -0)	0.994 (0.991, 0.998)	-1.677 (-2.637, -0.675)	-5 (-7, -2)	0.990 (0.984, 0.996)	-1.476 (-2.386, -0.624)	-0 (-1, -0)	0.957 (0.946, 0.968)	-0.153 (-0.192, -0.112)	-31 (-58, -4)	0.999 (0.997, 1.000)	-10.893 (-20.393, -1.342)
E06000041	Wokingham	cp_med	-0 (-0, -0)	0.994 (0.990, 0.998)	-1.462 (-2.299, -0.588)	-5 (-8, -2)	0.987 (0.980, 0.995)	-1.286 (-2.080, -0.544)	-0 (-1, -0)	0.955 (0.944, 0.967)	-0.133 (-0.167, -0.098)	-32 (-61, -4)	0.998 (0.997, 1.000)	-9.496 (-17.777, -1.170)
E06000042	Milton Keynes	cp_med	-1 (-2, -0)	0.988 (0.981, 0.995)	-3.475 (-5.464, -1.398)	-19 (-31, -8)	0.986 (0.977, 0.994)	-3.058 (-4.945, -1.294)	-2 (-2, -1)	0.969 (0.961, 0.977)	-0.317 (-0.397, -0.232)	-133 (-250, -16)	0.997 (0.995, 1.000)	-22.572 (-42.259, -2.781)
E06000043	Brighton and Hove	cp_med	-1 (-1, -0)	0.991 (0.985, 0.996)	-2.857 (-4.492, -1.149)	-11 (-18, -5)	0.991 (0.986, 0.996)	-2.514 (-4.065, -1.064)	-1 (-1, -1)	0.973 (0.966, 0.980)	-0.260 (-0.327, -0.191)	-78 (-146, -10)	0.997 (0.995, 1.000)	-18.556 (-34.740, -2.286)
E06000044	Portsmouth	cp_med	-1 (-1, -0)	0.910 (0.860, 0.963)	-4.083 (-6.421, -1.642)	-14 (-23, -6)	0.986 (0.977, 0.994)	-3.593 (-5.810, -1.521)	-1 (-2, -1)	0.954 (0.943, 0.966)	-0.372 (-0.467, -0.273)	-99 (-185, -12)	0.996 (0.992, 0.999)	-26.523 (-49.656, -3.267)
E06000045	Southampton	cp_med	-1 (-2, -1)	0.991 (0.986, 0.996)	-4.455 (-7.006, -1.792)	-18 (-30, -8)	0.990 (0.983, 0.996)	-3.921 (-6.340, -1.659)	-2 (-2, -1)	0.970 (0.963, 0.978)	-0.406 (-0.509, -0.298)	-128 (-240, -16)	0.996 (0.993, 1.000)	-28.940 (-54.181, -3.565)
E06000046	Isle of Wight	cp_med	-0 (-1, -0)	0.990 (0.985, 0.996)	-3.926 (-6.173, -1.579)	-8 (-12, -3)	0.987 (0.980, 0.995)	-3.455 (-5.586, -1.462)	-1 (-1, -1)	0.988 (0.985, 0.991)	-0.358 (-0.449, -0.262)	-53 (-98, -6)	0.997 (0.994, 1.000)	-25.500 (-47.740, -3.141)
E06000047	County Durham	cp_med	-2 (-4, -1)	0.978 (0.966, 0.991)	-5.209 (-8.192, -2.096)	-42 (-68, -18)	0.989 (0.983, 0.996)	-4.585 (-7.413, -1.940)	-4 (-5, -3)	0.960 (0.949, 0.970)	-0.475 (-0.596, -0.348)	-290 (-544, -36)	0.997 (0.994, 1.000)	-33.840 (-63.354, -4.169)
E06000049	Cheshire East	cp_med	-1 (-1, -0)	0.982 (0.972, 0.993)	-2.609 (-4.102, -1.049)	-16 (-26, -7)	0.990 (0.983, 0.996)	-2.296 (-3.712, -0.971)	-2 (-2, -1)	0.962 (0.952, 0.972)	-0.238 (-0.298, -0.174)	-110 (-206, -14)	0.998 (0.997, 1.000)	-16.945 (-31.724, -2.088)
E06000050	Cheshire West and Chester	cp_med	-1 (-2, -0)	0.990 (0.985, 0.996)	-2.954 (-4.645, -1.188)	-16 (-26, -7)	0.986 (0.977, 0.994)	-2.600 (-4.204, -1.100)	-2 (-2, -1)	0.923 (0.904, 0.944)	-0.269 (-0.338, -0.197)	-111 (-208, -14)	0.998 (0.997, 1.000)	-19.189 (-35.926, -2.364)
E06000051	Shropshire	cp_med	-1 (-1, -0)	0.993 (0.990, 0.997)	-3.538 (-5.563, -1.423)	-17 (-27, -7)	0.982 (0.971, 0.992)	-3.113 (-5.034, -1.317)	-2 (-2, -1)	0.922 (0.902, 0.942)	-0.322 (-0.404, -0.236)	-114 (-213, -14)	0.997 (0.994, 1.000)	-22.980 (-43.022, -2.831)
E06000052	Cornwall	cp_med	-2 (-3, -1)	0.986 (0.977, 0.994)	-3.657 (-5.751, -1.471)	-31 (-50, -13)	0.985 (0.976, 0.994)	-3.218 (-5.204, -1.362)	-3 (-4, -2)	0.925 (0.907, 0.945)	-0.333 (-0.418, -0.244)	-216 (-405, -27)	0.997 (0.995, 1.000)	-23.755 (-44.473, -2.926)
E06000054	Wiltshire	cp_med	-1 (-1, -0)	0.995 (0.992, 0.998)	-2.093 (-3.292, -0.842)	-17 (-28, -7)	0.988 (0.981, 0.995)	-1.842 (-2.979, -0.780)	-2 (-2, -1)	0.944 (0.930, 0.959)	-0.191 (-0.239, -0.140)	-121 (-226, -15)	0.998 (0.996, 1.000)	-13.598 (-25.458, -1.675)
E06000055	Bedford	cp_med	-1 (-1, -0)	0.990 (0.984, 0.996)	-3.452 (-5.429, -1.389)	-11 (-18, -5)	0.987 (0.979, 0.994)	-3.038 (-4.913, -1.286)	-1 (-1, -1)	0.964 (0.955, 0.974)	-0.315 (-0.395, -0.231)	-77 (-144, -10)	0.997 (0.994, 1.000)	-22.425 (-41.983, -2.763)
E06000056	Central Bedfordshire	cp_med	-1 (-1, -0)	0.992 (0.987, 0.997)	-2.275 (-3.577, -0.915)	-12 (-19, -5)	0.983 (0.973, 0.993)	-2.002 (-3.237, -0.847)	-1 (-1, -1)	0.944 (0.931, 0.959)	-0.207 (-0.260, -0.152)	-80 (-150, -10)	0.998 (0.996, 1.000)	-14.776 (-27.664, -1.820)
E06000057	Northumberland	cp_med	-1 (-2, -0)	0.978 (0.965, 0.991)	-4.598 (-7.230, -1.850)	-21 (-34, -9)	0.988 (0.981, 0.995)	-4.047 (-6.543, -1.712)	-2 (-3, -2)	0.949 (0.937, 0.963)	-0.419 (-0.526, -0.307)	-146 (-274, -18)	0.997 (0.995, 1.000)	-29.868 (-55.919, -3.680)
E08000001	Bolton	cp_med	-2 (-4, -1)	0.984 (0.975, 0.994)	-6.614 (-10.400, -2.660)	-36 (-58, -15)	0.980 (0.967, 0.991)	-5.821 (-9.412, -2.463)	-4 (-4, -3)	0.973 (0.966, 0.980)	-0.603 (-0.756, -0.442)	-250 (-468, -31)	0.996 (0.992, 0.999)	-42.963 (-80.434, -5.293)
E08000002	Bury	cp_med	-1 (-1, -0)	0.969 (0.951, 0.987)	-4.482 (-7.048, -1.803)	-15 (-25, -6)	0.979 (0.966, 0.991)	-3.944 (-6.378, -1.669)	-1 (-2, -1)	0.970 (0.963, 0.978)	-0.408 (-0.512, -0.299)	-107 (-200, -13)	0.998 (0.995, 1.000)	-29.113 (-54.505, -3.586)
E08000003	Manchester	cp_med	-5 (-7, -2)	0.982 (0.972, 0.993)	-6.839 (-10.754, -2.751)	-67 (-109, -28)	0.985 (0.976, 0.994)	-6.019 (-9.732, -2.547)	-7 (-8, -5)	0.983 (0.979, 0.988)	-0.623 (-0.782, -0.457)	-472 (-884, -58)	0.997 (0.993, 1.000)	-44.424 (-83.169, -5.473)
E08000004	Oldham	cp_med	-2 (-4, -1)	0.985 (0.976, 0.994)	-7.642 (-12.017, -3.074)	-36 (-58, -15)	0.977 (0.963, 0.990)	-6.725 (-10.875, -2.846)	-3 (-4, -3)	0.984 (0.980, 0.988)	-0.696 (-0.874, -0.510)	-249 (-467, -31)	0.997 (0.994, 1.000)	-49.642 (-92.938, -6.115)
E08000005	Rochdale	cp_med	-2 (-3, -1)	0.977 (0.963, 0.991)	-6.029 (-9.481, -2.425)	-26 (-41, -11)	0.975 (0.959, 0.989)	-5.306 (-8.580, -2.245)	-2 (-3, -2)	0.985 (0.982, 0.989)	-0.549 (-0.689, -0.403)	-178 (-333, -22)	0.997 (0.994, 1.000)	-39.164 (-73.321, -4.825)
E08000006	Salford	cp_med	-2 (-3, -1)	0.977 (0.964, 0.991)	-4.689 (-7.374, -1.886)	-22 (-35, -9)	0.987 (0.979, 0.994)	-4.127 (-6.673, -1.746)	-2 (-3, -2)	0.948 (0.934, 0.961)	-0.427 (-0.536, -0.313)	-151 (-284, -19)	0.997 (0.993, 1.000)	-30.461 (-57.028, -3.753)
E08000007	Stockport	cp_med	-1 (-1, -0)	0.977 (0.964, 0.991)	-2.973 (-4.676, -1.196)	-15 (-24, -6)	0.990 (0.983, 0.996)	-2.617 (-4.231, -1.107)	-1 (-2, -1)	0.988 (0.985, 0.991)	-0.271 (-0.340, -0.199)	-104 (-195, -13)	0.998 (0.997, 1.000)	-19.315 (-36.161, -2.379)
E08000008	Tameside	cp_med	-1 (-2, -0)	0.985 (0.976, 0.994)	-4.895 (-7.697, -1.969)	-20 (-32, -8)	0.991 (0.985, 0.996)	-4.308 (-6.965, -1.823)	-2 (-2, -1)	0.984 (0.980, 0.988)	-0.446 (-0.560, -0.327)	-137 (-257, -17)	0.997 (0.995, 1.000)	-31.796 (-59.527, -3.917)
E08000009	Trafford	cp_med	-1 (-1, -0)	0.971 (0.955, 0.988)	-2.489 (-3.914, -1.001)	-11 (-18, -5)	0.987 (0.979, 0.995)	-2.191 (-3.542, -0.927)	-1 (-1, -1)	0.990 (0.988, 0.993)	-0.227 (-0.285, -0.166)	-77 (-144, -10)	0.998 (0.997, 1.000)	-16.168 (-30.270, -1.992)
E08000010	Wigan	cp_med	-1 (-2, -1)	0.989 (0.983, 0.996)	-4.005 (-6.298, -1.611)	-22 (-35, -9)	0.988 (0.981, 0.995)	-3.525 (-5.699, -1.491)	-2 (-3, -2)	0.931 (0.913, 0.949)	-0.365 (-0.458, -0.267)	-151 (-283, -19)	0.996 (0.992, 0.999)	-26.015 (-48.705, -3.205)
E08000011	Knowsley	cp_med	-1 (-1, -0)	0.990 (0.984, 0.996)	-4.561 (-7.173, -1.835)	-12 (-20, -5)	0.982 (0.971, 0.992)	-4.014 (-6.491, -1.699)	-1 (-2, -1)	0.970 (0.963, 0.978)	-0.416 (-0.521, -0.305)	-86 (-161, -11)	0.997 (0.994, 1.000)	-29.630 (-55.472, -3.650)
E08000012	Liverpool	cp_med	-3 (-4, -1)	0.989 (0.983, 0.996)	-5.237 (-8.236, -2.107)	-40 (-65, -17)	0.988 (0.980, 0.995)	-4.609 (-7.453, -1.950)	-4 (-5, -3)	0.970 (0.962, 0.978)	-0.477 (-0.599, -0.350)	-280 (-525, -35)	0.994 (0.989, 0.999)	-34.021 (-63.693, -4.191)
E08000013	St Helens	cp_med	-1 (-1, -0)	0.982 (0.972, 0.993)	-3.977 (-6.254, -1.600)	-12 (-19, -5)	0.993 (0.989, 0.997)	-3.500 (-5.659, -1.481)	-1 (-1, -1)	0.984 (0.980, 0.988)	-0.362 (-0.455, -0.266)	-81 (-151, -10)	0.997 (0.995, 1.000)	-25.834 (-48.366, -3.183)
E08000014	Sefton	cp_med	-1 (-1, -0)	0.988 (0.981, 0.995)	-3.440 (-5.410, -1.384)	-15 (-24, -6)	0.991 (0.985, 0.996)	-3.028 (-4.896, -1.281)	-1 (-2, -1)	0.862 (0.829, 0.898)	-0.314 (-0.393, -0.230)	-101 (-190, -12)	0.997 (0.995, 1.000)	-22.348 (-41.839, -2.753)
E08000015	Wirral	cp_med	-1 (-2, -0)	0.988 (0.982, 0.995)	-3.519 (-5.534, -1.416)	-19 (-30, -8)	0.989 (0.982, 0.995)	-3.097 (-5.008, -1.311)	-2 (-2, -1)	0.970 (0.962, 0.978)	-0.321 (-0.402, -0.235)	-130 (-243, -16)	0.998 (0.996, 1.000)	-22.859 (-42.796, -2.816)
E08000016	Barnsley	cp_med	-1 (-2, -1)	0.988 (0.981, 0.995)	-5.005 (-7.871, -2.013)	-20 (-33, -9)	0.984 (0.974, 0.993)	-4.405 (-7.123, -1.864)	-2 (-2, -1)	0.961 (0.951, 0.971)	-0.456 (-0.572, -0.334)	-141 (-264, -17)	0.995 (0.991, 0.999)	-32.514 (-60.872, -4.005)
E08000017	Doncaster	cp_med	-2 (-3, -1)	0.988 (0.982, 0.995)	-5.325 (-8.374, -2.142)	-28 (-46, -12)	0.983 (0.973, 0.993)	-4.687 (-7.578, -1.983)	-3 (-3, -2)	0.866 (0.834, 0.901)	-0.485 (-0.609, -0.356)	-196 (-368, -24)	0.993 (0.987, 0.999)	-34.593 (-64.764, -4.262)
E08000018	Rotherham	cp_med	-1 (-2, -1)	0.953 (0.927, 0.981)	-5.191 (-8.164, -2.088)	-24 (-38, -10)	0.988 (0.981, 0.995)	-4.569 (-7.388, -1.933)	-2 (-3, -2)	-3.357 (-3.357, -3.357)	-0.473 (-0.594, -0.347)	-164 (-307, -20)	0.991 (0.984, 0.999)	-33.722 (-63.134, -4.154)
E08000019	Sheffield	cp_med	-3 (-5, -1)	0.980 (0.969, 0.992)	-5.142 (-8.086, -2.069)	-48 (-77, -20)	0.979 (0.966, 0.991)	-4.526 (-7.318, -1.915)	-5 (-6, -3)	0.964 (0.956, 0.974)	-0.469 (-0.588, -0.343)	-333 (-623, -41)	0.991 (0.983, 0.999)	-33.404 (-62.538, -4.115)
E08000021	Newcastle upon Tyne	cp_med	-2 (-3, -1)	0.976 (0.963, 0.990)	-6.290 (-9.891, -2.530)	-29 (-47, -12)	0.985 (0.976, 0.994)	-5.536 (-8.951, -2.343)	-3 (-4, -2)	0.930 (0.912, 0.948)	-0.573 (-0.719, -0.420)	-203 (-381, -25)	0.997 (0.994, 1.000)	-40.860 (-76.497, -5.034)
E08000022	North Tyneside	cp_med	-1 (-1, -0)	0.970 (0.954, 0.988)	-4.448 (-6.994, -1.789)	-15 (-24, -6)	0.990 (0.984, 0.996)	-3.914 (-6.329, -1.656)	-1 (-2, -1)	-3.357 (-3.357, -3.357)	-0.405 (-0.509, -0.297)	-102 (-191, -13)	0.998 (0.996, 1.000)	-28.891 (-54.090, -3.559)
E08000023	South Tyneside	cp_med	-1 (-1, -0)	0.983 (0.973, 0.993)	-5.907 (-9.289, -2.376)	-14 (-23, -6)	0.983 (0.973, 0.993)	-5.199 (-8.407, -2.200)	-1 (-2, -1)	0.973 (0.966, 0.980)	-0.538 (-0.675, -0.395)	-98 (-183, -12)	0.994 (0.989, 0.999)	-38.374 (-71.842, -4.727)
E08000024	Sunderland	cp_med	-1 (-2, -1)	0.964 (0.944, 0.986)	-5.518 (-8.677, -2.220)	-24 (-39, -10)	0.990 (0.984, 0.996)	-4.856 (-7.852, -2.055)	-2 (-3, -2)	0.977 (0.971, 0.983)	-0.503 (-0.631, -0.369)	-166 (-310, -20)	0.996 (0.993, 1.000)	-35.843 (-67.104, -4.416)
E08000025	Birmingham	cp_med	-11 (-18, -5)	0.985 (0.976, 0.994)	-7.479 (-11.761, -3.008)	-170 (-275, -72)	0.966 (0.946, 0.986)	-6.582 (-10.643, -2.785)	-17 (-21, -12)	0.971 (0.963, 0.978)	-0.682 (-0.855, -0.500)	-1185 (-2218, -146)	0.995 (0.990, 0.999)	-48.583 (-90.955, -5.985)
E08000026	Coventry	cp_med	-2 (-3, -1)	0.991 (0.986, 0.997)	-4.910 (-7.722, -1.975)	-31 (-51, -13)	0.985 (0.975, 0.994)	-4.321 (-6.988, -1.829)	-3 (-4, -2)	0.962 (0.953, 0.972)	-0.447 (-0.561, -0.328)	-218 (-408, -27)	0.996 (0.993, 1.000)	-31.898 (-59.718, -3.930)
E08000027	Dudley	cp_med	-2 (-3, -1)	0.985 (0.976, 0.994)	-5.212 (-8.196, -2.096)	-29 (-46, -12)	0.972 (0.955, 0.988)	-4.587 (-7.417, -1.941)	-3 (-3, -2)	0.865 (0.832, 0.900)	-0.475 (-0.596, -0.348)	-198 (-371, -24)	0.994 (0.988, 0.999)	-33.855 (-63.382, -4.171)
E08000028	Sandwell	cp_med	-3 (-5, -1)	0.985 (0.977, 0.994)	-6.939 (-10.912, -2.791)	-46 (-74, -19)	0.972 (0.955, 0.988)	-6.107 (-9.875, -2.584)	-4 (-6, -3)	0.963 (0.954, 0.973)	-0.632 (-0.793, -0.463)	-317 (-594, -39)	0.995 (0.991, 0.999)	-45.076 (-84.390, -5.553)
E08000029	Solihull	cp_med	-1 (-1, -0)	0.995 (0.992, 0.998)	-2.800 (-4.404, -1.127)	-10 (-17, -4)	0.991 (0.985, 0.996)	-2.465 (-3.985, -1.043)	-1 (-1, -1)	0.966 (0.958, 0.975)	-0.255 (-0.320, -0.187)	-73 (-136, -9)	0.998 (0.996, 1.000)	-18.192 (-34.058, -2.241)
E08000030	Walsall	cp_med	-2 (-3, -1)	0.987 (0.980, 0.995)	-6.443 (-10.132, -2.592)	-35 (-57, -15)	0.984 (0.974, 0.993)	-5.670 (-9.169, -2.399)	-3 (-4, -3)	0.916 (0.895, 0.938)	-0.587 (-0.737, -0.430)	-245 (-458, -30)	0.993 (0.987, 0.999)	-41.853 (-78.356, -5.156)
E08000031	Wolverhampton	cp_med	-2 (-3, -1)	0.990 (0.984, 0.996)	-6.406 (-10.073, -2.577)	-32 (-52, -13)	0.974 (0.958, 0.989)	-5.638 (-9.116, -2.386)	-3 (-4, -2)	0.949 (0.936, 0.962)	-0.584 (-0.732, -0.428)	-222 (-417, -27)	0.995 (0.990, 0.999)	-41.612 (-77.905, -5.126)
E08000032	Bradford	cp_med	-5 (-8, -2)	0.987 (0.979, 0.995)	-7.613 (-11.971, -3.062)	-86 (-139, -36)	0.980 (0.968, 0.991)	-6.700 (-10.833, -2.835)	-8 (-10, -6)	0.972 (0.965, 0.980)	-0.694 (-0.870, -0.508)	-596 (-1116, -73)	0.996 (0.992, 0.999)	-49.452 (-92.582, -6.092)
E08000033	Calderdale	cp_med	-1 (-2, -0)	0.988 (0.982, 0.995)	-4.978 (-7.828, -2.003)	-18 (-29, -8)	0.981 (0.969, 0.992)	-4.381 (-7.084, -1.854)	-2 (-2, -1)	0.942 (0.927, 0.957)	-0.454 (-0.569, -0.333)	-126 (-235, -15)	0.997 (0.994, 1.000)	-32.338 (-60.543, -3.984)
E08000034	Kirklees	cp_med	-3 (-4, -1)	0.982 (0.972, 0.993)	-5.770 (-9.073, -2.321)	-46 (-74, -19)	0.978 (0.965, 0.991)	-5.078 (-8.211, -2.149)	-4 (-6, -3)	0.963 (0.954, 0.973)	-0.526 (-0.660, -0.385)	-316 (-592, -39)	0.996 (0.992, 0.999)	-37.480 (-70.169, -4.617)
E08000035	Leeds	cp_med	-4 (-7, -2)	0.984 (0.975, 0.994)	-4.811 (-7.566, -1.935)	-65 (-105, -28)	0.980 (0.967, 0.991)	-4.234 (-6.847, -1.792)	-6 (-8, -5)	0.952 (0.939, 0.964)	-0.438 (-0.550, -0.321)	-454 (-851, -56)	0.994 (0.988, 0.999)	-31.253 (-58.511, -3.850)
E08000036	Wakefield	cp_med	-2 (-3, -1)	0.980 (0.968, 0.992)	-4.289 (-6.744, -1.725)	-25 (-41, -11)	0.989 (0.983, 0.996)	-3.774 (-6.103, -1.597)	-2 (-3, -2)	0.965 (0.956, 0.974)	-0.391 (-0.490, -0.286)	-175 (-328, -22)	0.996 (0.993, 1.000)	-27.859 (-52.156, -3.432)
E08000037	Gateshead	cp_med	-1 (-1, -0)	0.981 (0.970, 0.992)	-5.038 (-7.922, -2.027)	-16 (-25, -7)	0.990 (0.984, 0.996)	-4.434 (-7.169, -1.876)	-2 (-2, -1)	0.950 (0.937, 0.963)	-0.459 (-0.576, -0.336)	-108 (-203, -13)	0.996 (0.992, 0.999)	-32.727 (-61.270, -4.032)
E09000002	Barking and Dagenham	cp_med	-2 (-3, -1)	0.976 (0.962, 0.990)	-5.763 (-9.063, -2.318)	-29 (-48, -12)	0.975 (0.960, 0.989)	-5.072 (-8.201, -2.146)	-3 (-4, -2)	0.860 (0.825, 0.896)	-0.525 (-0.659, -0.385)	-207 (-387, -25)	0.991 (0.983, 0.999)	-37.437 (-70.089, -4.612)
E09000003	Barnet	cp_med	-1 (-2, -1)	0.990 (0.985, 0.996)	-2.821 (-4.435, -1.135)	-21 (-34, -9)	0.983 (0.973, 0.993)	-2.482 (-4.014, -1.050)	-2 (-3, -2)	0.971 (0.963, 0.979)	-0.257 (-0.322, -0.188)	-146 (-274, -18)	0.995 (0.991, 0.999)	-18.322 (-34.302, -2.257)
E09000004	Bexley	cp_med	-1 (-1, -0)	0.993 (0.988, 0.997)	-3.201 (-5.033, -1.288)	-14 (-23, -6)	0.982 (0.971, 0.992)	-2.817 (-4.555, -1.192)	-1 (-2, -1)	0.980 (0.975, 0.985)	-0.292 (-0.366, -0.214)	-101 (-188, -12)	0.998 (0.996, 1.000)	-20.792 (-38.927, -2.561)
E09000005	Brent	cp_med	-2 (-3, -1)	0.989 (0.982, 0.995)	-3.935 (-6.188, -1.583)	-24 (-39, -10)	0.979 (0.966, 0.991)	-3.463 (-5.600, -1.465)	-2 (-3, -2)	0.978 (0.973, 0.984)	-0.359 (-0.450, -0.263)	-170 (-318, -21)	0.994 (0.989, 0.999)	-25.562 (-47.856, -3.149)
E09000006	Bromley	cp_med	-1 (-1, -0)	0.990 (0.985, 0.996)	-2.410 (-3.790, -0.969)	-14 (-23, -6)	0.986 (0.977, 0.994)	-2.121 (-3.429, -0.897)	-1 (-2, -1)	0.864 (0.831, 0.900)	-0.220 (-0.276, -0.161)	-100 (-187, -12)	0.996 (0.992, 0.999)	-15.654 (-29.307, -1.928)
E09000007	Camden	cp_med	-1 (-1, -0)	0.993 (0.990, 0.997)	-2.985 (-4.694, -1.201)	-12 (-20, -5)	0.978 (0.965, 0.991)	-2.627 (-4.247, -1.112)	-1 (-2, -1)	0.983 (0.978, 0.987)	-0.272 (-0.341, -0.199)	-86 (-161, -11)	0.993 (0.988, 0.999)	-19.389 (-36.299, -2.389)
E09000008	Croydon	cp_med	-2 (-3, -1)	0.988 (0.981, 0.995)	-3.719 (-5.849, -1.496)	-28 (-45, -12)	0.990 (0.985, 0.996)	-3.273 (-5.293, -1.385)	-3 (-3, -2)	0.966 (0.957, 0.975)	-0.339 (-0.425, -0.248)	-195 (-366, -24)	0.994 (0.988, 0.999)	-24.161 (-45.234, -2.976)
E09000009	Ealing	cp_med	-2 (-3, -1)	0.992 (0.987, 0.997)	-3.672 (-5.775, -1.477)	-24 (-39, -10)	0.981 (0.970, 0.992)	-3.232 (-5.226, -1.368)	-2 (-3, -2)	0.961 (0.951, 0.971)	-0.335 (-0.420, -0.245)	-169 (-316, -21)	0.992 (0.986, 0.999)	-23.854 (-44.659, -2.939)
E09000010	Enfield	cp_med	-2 (-2, -1)	0.983 (0.974, 0.993)	-3.719 (-5.848, -1.496)	-25 (-40, -11)	0.984 (0.974, 0.993)	-3.273 (-5.293, -1.385)	-2 (-3, -2)	0.976 (0.970, 0.982)	-0.339 (-0.425, -0.248)	-174 (-325, -21)	0.997 (0.994, 1.000)	-24.159 (-45.230, -2.976)
E09000011	Greenwich	cp_med	-2 (-3, -1)	0.989 (0.983, 0.996)	-4.352 (-6.844, -1.751)	-24 (-39, -10)	0.980 (0.967, 0.991)	-3.830 (-6.194, -1.621)	-2 (-3, -2)	0.988 (0.985, 0.991)	-0.397 (-0.498, -0.291)	-170 (-318, -21)	0.997 (0.994, 1.000)	-28.272 (-52.930, -3.483)
E09000012	Hackney	cp_med	-2 (-3, -1)	0.989 (0.983, 0.996)	-4.621 (-7.266, -1.859)	-24 (-38, -10)	0.984 (0.974, 0.993)	-4.067 (-6.576, -1.721)	-2 (-3, -2)	0.887 (0.859, 0.917)	-0.421 (-0.528, -0.309)	-165 (-310, -20)	0.978 (0.959, 0.997)	-30.016 (-56.195, -3.698)
E09000013	Hammersmith and Fulham	cp_med	-1 (-1, -0)	0.971 (0.954, 0.988)	-2.885 (-4.536, -1.160)	-9 (-14, -4)	0.992 (0.987, 0.997)	-2.539 (-4.105, -1.074)	-1 (-1, -1)	0.983 (0.979, 0.988)	-0.263 (-0.330, -0.193)	-61 (-113, -7)	0.992 (0.985, 0.999)	-18.739 (-35.083, -2.309)
E09000014	Haringey	cp_med	-1 (-2, -1)	0.988 (0.981, 0.995)	-3.869 (-6.085, -1.557)	-18 (-30, -8)	0.983 (0.973, 0.993)	-3.405 (-5.507, -1.441)	-2 (-2, -1)	0.956 (0.944, 0.967)	-0.353 (-0.442, -0.258)	-128 (-240, -16)	0.996 (0.992, 1.000)	-25.136 (-47.059, -3.097)
E09000015	Harrow	cp_med	-1 (-2, -0)	0.985 (0.977, 0.994)	-3.437 (-5.405, -1.383)	-16 (-26, -7)	0.983 (0.973, 0.993)	-3.025 (-4.891, -1.280)	-2 (-2, -1)	0.986 (0.982, 0.990)	-0.313 (-0.393, -0.230)	-112 (-210, -14)	0.996 (0.993, 1.000)	-22.327 (-41.801, -2.751)
E09000016	Havering	cp_med	-1 (-2, -0)	0.986 (0.978, 0.994)	-3.554 (-5.589, -1.430)	-16 (-27, -7)	0.981 (0.969, 0.992)	-3.128 (-5.058, -1.324)	-2 (-2, -1)	0.947 (0.934, 0.961)	-0.324 (-0.406, -0.237)	-115 (-215, -14)	0.994 (0.989, 0.999)	-23.089 (-43.226, -2.844)
E09000017	Hillingdon	cp_med	-1 (-2, -1)	0.990 (0.984, 0.996)	-3.515 (-5.527, -1.414)	-21 (-34, -9)	0.983 (0.972, 0.993)	-3.093 (-5.002, -1.309)	-2 (-3, -1)	0.960 (0.949, 0.970)	-0.320 (-0.402, -0.235)	-145 (-272, -18)	0.997 (0.994, 1.000)	-22.831 (-42.743, -2.813)
E09000018	Hounslow	cp_med	-2 (-2, -1)	0.991 (0.986, 0.996)	-4.228 (-6.649, -1.701)	-22 (-36, -9)	0.973 (0.957, 0.989)	-3.721 (-6.017, -1.575)	-2 (-3, -2)	0.978 (0.973, 0.984)	-0.385 (-0.483, -0.282)	-156 (-291, -19)	0.981 (0.964, 0.998)	-27.466 (-51.422, -3.384)
E09000019	Islington	cp_med	-1 (-2, -0)	0.988 (0.981, 0.995)	-3.701 (-5.820, -1.489)	-13 (-20, -5)	0.988 (0.980, 0.995)	-3.257 (-5.267, -1.378)	-1 (-2, -1)	0.880 (0.851, 0.912)	-0.337 (-0.423, -0.247)	-88 (-164, -11)	0.994 (0.990, 0.999)	-24.043 (-45.012, -2.962)
E09000020	Kensington and Chelsea	cp_med	-0 (-0, -0)	0.992 (0.988, 0.997)	-1.661 (-2.612, -0.668)	-4 (-6, -2)	0.989 (0.982, 0.995)	-1.462 (-2.364, -0.619)	-0 (-0, -0)	-3.357 (-3.357, -3.357)	-0.151 (-0.190, -0.111)	-27 (-50, -3)	0.994 (0.988, 0.999)	-10.790 (-20.202, -1.329)
E09000021	Kingston upon Thames	cp_med	-0 (-1, -0)	0.994 (0.990, 0.998)	-1.991 (-3.131, -0.801)	-6 (-10, -3)	0.986 (0.977, 0.994)	-1.752 (-2.833, -0.741)	-1 (-1, -0)	0.980 (0.974, 0.985)	-0.181 (-0.228, -0.133)	-44 (-82, -5)	0.999 (0.997, 1.000)	-12.934 (-24.214, -1.593)
E09000022	Lambeth	cp_med	-1 (-2, -1)	0.987 (0.980, 0.995)	-3.990 (-6.274, -1.605)	-20 (-32, -8)	0.979 (0.966, 0.991)	-3.511 (-5.677, -1.486)	-2 (-2, -1)	0.972 (0.966, 0.980)	-0.364 (-0.456, -0.266)	-138 (-259, -17)	0.996 (0.992, 0.999)	-25.916 (-48.519, -3.193)
E09000023	Lewisham	cp_med	-2 (-2, -1)	0.992 (0.988, 0.997)	-3.953 (-6.216, -1.590)	-22 (-35, -9)	0.985 (0.976, 0.994)	-3.479 (-5.625, -1.472)	-2 (-3, -2)	0.947 (0.934, 0.961)	-0.360 (-0.452, -0.264)	-153 (-287, -19)	0.994 (0.989, 0.999)	-25.676 (-48.070, -3.163)
E09000024	Merton	cp_med	-1 (-1, -0)	0.989 (0.982, 0.995)	-3.307 (-5.200, -1.330)	-13 (-20, -5)	0.974 (0.959, 0.989)	-2.910 (-4.706, -1.232)	-1 (-2, -1)	0.959 (0.949, 0.970)	-0.301 (-0.378, -0.221)	-89 (-166, -11)	0.997 (0.995, 1.000)	-21.482 (-40.218, -2.646)
E09000025	Newham	cp_med	-3 (-5, -1)	0.986 (0.977, 0.994)	-5.580 (-8.775, -2.245)	-38 (-62, -16)	0.974 (0.958, 0.989)	-4.911 (-7.941, -2.078)	-4 (-5, -3)	0.938 (0.923, 0.954)	-0.509 (-0.638, -0.373)	-269 (-503, -33)	0.993 (0.986, 0.999)	-36.248 (-67.863, -4.466)
E09000026	Redbridge	cp_med	-2 (-3, -1)	0.985 (0.977, 0.994)	-4.061 (-6.386, -1.633)	-24 (-40, -10)	0.967 (0.947, 0.986)	-3.574 (-5.779, -1.512)	-2 (-3, -2)	0.953 (0.941, 0.965)	-0.370 (-0.464, -0.271)	-170 (-319, -21)	0.995 (0.990, 0.999)	-26.379 (-49.386, -3.250)
E09000027	Richmond upon Thames	cp_med	-0 (-0, -0)	0.995 (0.993, 0.998)	-1.392 (-2.189, -0.560)	-5 (-8, -2)	0.990 (0.983, 0.996)	-1.225 (-1.981, -0.518)	-1 (-1, -0)	0.951 (0.938, 0.964)	-0.127 (-0.159, -0.093)	-36 (-67, -4)	0.998 (0.997, 1.000)	-9.043 (-16.930, -1.114)
E09000028	Southwark	cp_med	-1 (-2, -1)	0.971 (0.955, 0.988)	-4.065 (-6.392, -1.635)	-21 (-34, -9)	0.984 (0.975, 0.993)	-3.577 (-5.785, -1.514)	-2 (-3, -2)	0.977 (0.971, 0.983)	-0.370 (-0.465, -0.272)	-150 (-280, -18)	0.996 (0.992, 0.999)	-26.406 (-49.436, -3.253)
E09000029	Sutton	cp_med	-1 (-1, -0)	0.993 (0.989, 0.997)	-2.817 (-4.430, -1.133)	-11 (-18, -5)	0.987 (0.978, 0.994)	-2.479 (-4.009, -1.049)	-1 (-1, -1)	0.991 (0.989, 0.994)	-0.257 (-0.322, -0.188)	-76 (-142, -9)	0.996 (0.993, 1.000)	-18.299 (-34.259, -2.254)
E09000030	Tower Hamlets	cp_med	-2 (-4, -1)	0.983 (0.973, 0.993)	-5.664 (-8.907, -2.278)	-33 (-53, -14)	0.964 (0.942, 0.985)	-4.985 (-8.060, -2.109)	-3 (-4, -2)	0.955 (0.944, 0.967)	-0.516 (-0.648, -0.378)	-229 (-428, -28)	0.978 (0.958, 0.997)	-36.794 (-68.885, -4.533)
E09000031	Waltham Forest	cp_med	-2 (-3, -1)	0.984 (0.975, 0.994)	-4.890 (-7.689, -1.967)	-26 (-42, -11)	0.980 (0.967, 0.991)	-4.303 (-6.958, -1.821)	-3 (-3, -2)	0.949 (0.936, 0.963)	-0.446 (-0.559, -0.327)	-183 (-343, -23)	0.995 (0.991, 0.999)	-31.764 (-59.467, -3.913)
E09000032	Wandsworth	cp_med	-1 (-2, -0)	0.984 (0.975, 0.994)	-2.591 (-4.074, -1.042)	-14 (-22, -6)	0.987 (0.979, 0.994)	-2.280 (-3.687, -0.965)	-1 (-2, -1)	0.988 (0.985, 0.991)	-0.236 (-0.296, -0.173)	-96 (-179, -12)	0.997 (0.995, 1.000)	-16.830 (-31.508, -2.073)
E09000033	Westminster	cp_med	-0 (-1, -0)	0.986 (0.979, 0.994)	-1.971 (-3.100, -0.793)	-8 (-12, -3)	0.990 (0.984, 0.996)	-1.735 (-2.805, -0.734)	-1 (-1, -1)	0.963 (0.954, 0.973)	-0.180 (-0.225, -0.132)	-53 (-100, -7)	0.990 (0.981, 0.999)	-12.805 (-23.973, -1.577)
E10000003	Cambridgeshire	cp_med	-2 (-2, -1)	0.991 (0.986, 0.996)	-2.463 (-3.873, -0.991)	-27 (-43, -11)	0.985 (0.975, 0.993)	-2.168 (-3.505, -0.917)	-3 (-3, -2)	0.936 (0.920, 0.953)	-0.224 (-0.282, -0.165)	-184 (-345, -23)	0.998 (0.995, 1.000)	-16.001 (-29.956, -1.971)
E10000006	Cumbria	cp_med	-1 (-2, -1)	0.990 (0.984, 0.996)	-3.538 (-5.563, -1.423)	-26 (-41, -11)	0.987 (0.979, 0.994)	-3.113 (-5.034, -1.318)	-2 (-3, -2)	0.969 (0.961, 0.977)	-0.322 (-0.404, -0.236)	-177 (-331, -22)	0.998 (0.996, 1.000)	-22.981 (-43.025, -2.831)
E10000007	Derbyshire	cp_med	-2 (-3, -1)	0.989 (0.983, 0.996)	-2.971 (-4.672, -1.195)	-36 (-58, -15)	0.989 (0.983, 0.995)	-2.615 (-4.228, -1.106)	-3 (-4, -3)	0.886 (0.859, 0.916)	-0.271 (-0.340, -0.198)	-249 (-467, -31)	0.998 (0.995, 1.000)	-19.299 (-36.131, -2.378)
E10000008	Devon	cp_med	-2 (-3, -1)	0.984 (0.975, 0.994)	-3.060 (-4.812, -1.231)	-35 (-57, -15)	0.987 (0.979, 0.995)	-2.693 (-4.355, -1.140)	-3 (-4, -3)	0.986 (0.982, 0.990)	-0.279 (-0.350, -0.204)	-245 (-458, -30)	0.998 (0.996, 1.000)	-19.879 (-37.217, -2.449)
E10000011	East Sussex	cp_med	-2 (-2, -1)	0.981 (0.970, 0.992)	-3.391 (-5.332, -1.364)	-28 (-46, -12)	0.981 (0.969, 0.992)	-2.984 (-4.825, -1.263)	-3 (-3, -2)	0.977 (0.972, 0.983)	-0.309 (-0.388, -0.226)	-196 (-366, -24)	0.997 (0.995, 1.000)	-22.025 (-41.234, -2.713)
E10000012	Essex	cp_med	-4 (-7, -2)	0.989 (0.983, 0.996)	-2.838 (-4.463, -1.142)	-70 (-114, -30)	0.977 (0.964, 0.990)	-2.498 (-4.038, -1.057)	-7 (-9, -5)	0.973 (0.966, 0.980)	-0.259 (-0.324, -0.190)	-489 (-916, -60)	0.997 (0.994, 1.000)	-18.435 (-34.513, -2.271)
E10000013	Gloucestershire	cp_med	-2 (-2, -1)	0.991 (0.986, 0.996)	-2.713 (-4.267, -1.091)	-27 (-44, -12)	0.991 (0.985, 0.996)	-2.388 (-3.861, -1.010)	-3 (-3, -2)	0.748 (0.689, 0.813)	-0.247 (-0.310, -0.181)	-190 (-356, -23)	0.998 (0.996, 1.000)	-17.625 (-32.996, -2.171)
E10000014	Hampshire	cp_med	-3 (-5, -1)	0.994 (0.990, 0.997)	-2.301 (-3.618, -0.926)	-52 (-83, -22)	0.989 (0.982, 0.995)	-2.025 (-3.274, -0.857)	-5 (-6, -4)	0.945 (0.931, 0.960)	-0.210 (-0.263, -0.154)	-357 (-669, -44)	0.997 (0.995, 1.000)	-14.947 (-27.983, -1.841)
E10000015	Hertfordshire	cp_med	-3 (-4, -1)	0.992 (0.987, 0.997)	-2.107 (-3.314, -0.848)	-46 (-74, -19)	0.984 (0.974, 0.993)	-1.854 (-2.999, -0.785)	-4 (-6, -3)	0.972 (0.965, 0.980)	-0.192 (-0.241, -0.141)	-316 (-592, -39)	0.997 (0.995, 1.000)	-13.688 (-25.626, -1.686)
E10000016	Kent	cp_med	-5 (-8, -2)	0.989 (0.983, 0.996)	-3.276 (-5.152, -1.318)	-89 (-144, -38)	0.984 (0.975, 0.993)	-2.884 (-4.663, -1.220)	-9 (-11, -6)	0.963 (0.953, 0.973)	-0.299 (-0.375, -0.219)	-617 (-1155, -76)	0.997 (0.994, 1.000)	-21.284 (-39.847, -2.622)
E10000017	Lancashire	cp_med	-5 (-8, -2)	0.986 (0.978, 0.994)	-4.415 (-6.942, -1.776)	-88 (-142, -37)	0.986 (0.977, 0.994)	-3.885 (-6.282, -1.644)	-9 (-11, -6)	0.978 (0.973, 0.984)	-0.402 (-0.505, -0.295)	-607 (-1137, -75)	0.998 (0.995, 1.000)	-28.677 (-53.688, -3.533)
E10000018	Leicestershire	cp_med	-2 (-3, -1)	0.984 (0.975, 0.994)	-2.488 (-3.913, -1.001)	-28 (-45, -12)	0.983 (0.973, 0.993)	-2.190 (-3.541, -0.927)	-3 (-3, -2)	0.746 (0.687, 0.811)	-0.227 (-0.285, -0.166)	-192 (-359, -24)	0.997 (0.994, 1.000)	-16.165 (-30.263, -1.991)
E10000019	Lincolnshire	cp_med	-2 (-4, -1)	0.987 (0.979, 0.995)	-3.451 (-5.427, -1.388)	-40 (-64, -17)	0.983 (0.972, 0.993)	-3.037 (-4.911, -1.285)	-4 (-5, -3)	0.924 (0.905, 0.944)	-0.315 (-0.395, -0.231)	-277 (-518, -34)	0.997 (0.995, 1.000)	-22.419 (-41.972, -2.762)
E10000020	Norfolk	cp_med	-3 (-5, -1)	0.988 (0.981, 0.995)	-3.750 (-5.897, -1.508)	-51 (-82, -22)	0.981 (0.969, 0.992)	-3.300 (-5.336, -1.397)	-5 (-6, -4)	0.919 (0.899, 0.940)	-0.342 (-0.429, -0.250)	-353 (-662, -44)	0.997 (0.994, 1.000)	-24.360 (-45.605, -3.001)
E10000023	North Yorkshire	cp_med	-1 (-2, -1)	0.987 (0.979, 0.995)	-2.971 (-4.672, -1.195)	-27 (-44, -11)	0.977 (0.963, 0.990)	-2.615 (-4.228, -1.107)	-3 (-3, -2)	0.967 (0.959, 0.976)	-0.271 (-0.340, -0.198)	-187 (-351, -23)	0.998 (0.997, 1.000)	-19.301 (-36.134, -2.378)
E10000024	Nottinghamshire	cp_med	-2 (-4, -1)	0.992 (0.988, 0.997)	-3.090 (-4.859, -1.243)	-41 (-66, -17)	0.985 (0.976, 0.994)	-2.719 (-4.397, -1.151)	-4 (-5, -3)	0.960 (0.950, 0.971)	-0.282 (-0.353, -0.206)	-285 (-533, -35)	0.997 (0.995, 1.000)	-20.073 (-37.579, -2.473)
E10000025	Oxfordshire	cp_med	-1 (-2, -1)	0.989 (0.983, 0.996)	-2.132 (-3.352, -0.857)	-25 (-40, -10)	0.990 (0.984, 0.996)	-1.876 (-3.033, -0.794)	-2 (-3, -2)	0.990 (0.987, 0.992)	-0.194 (-0.244, -0.142)	-171 (-320, -21)	0.998 (0.996, 1.000)	-13.847 (-25.924, -1.706)
E10000027	Somerset	cp_med	-1 (-2, -1)	0.988 (0.981, 0.995)	-3.028 (-4.761, -1.218)	-27 (-44, -12)	0.982 (0.971, 0.992)	-2.665 (-4.309, -1.128)	-3 (-3, -2)	0.975 (0.968, 0.981)	-0.276 (-0.346, -0.202)	-183 (-342, -22)	0.997 (0.995, 1.000)	-19.669 (-36.823, -2.423)
E10000028	Staffordshire	cp_med	-3 (-5, -1)	0.993 (0.989, 0.997)	-3.635 (-5.716, -1.462)	-49 (-79, -21)	0.984 (0.975, 0.993)	-3.199 (-5.172, -1.354)	-5 (-6, -3)	0.961 (0.951, 0.971)	-0.331 (-0.416, -0.243)	-336 (-629, -41)	0.997 (0.995, 1.000)	-23.611 (-44.204, -2.909)
E10000029	Suffolk	cp_med	-2 (-4, -1)	0.985 (0.976, 0.994)	-3.345 (-5.261, -1.346)	-43 (-70, -18)	0.986 (0.977, 0.994)	-2.944 (-4.761, -1.246)	-4 (-5, -3)	0.965 (0.956, 0.974)	-0.305 (-0.382, -0.223)	-280 (-525, -35)	0.997 (0.995, 1.000)	-21.732 (-40.685, -2.677)
E10000030	Surrey	cp_med	-2 (-3, -1)	0.994 (0.991, 0.998)	-1.708 (-2.685, -0.687)	-36 (-57, -15)	0.987 (0.979, 0.994)	-1.503 (-2.430, -0.636)	-3 (-4, -3)	0.971 (0.964, 0.979)	-0.156 (-0.195, -0.114)	-247 (-462, -30)	0.998 (0.996, 1.000)	-11.093 (-20.768, -1.367)
E10000031	Warwickshire	cp_med	-2 (-3, -1)	0.992 (0.987, 0.997)	-2.936 (-4.617, -1.181)	-27 (-44, -12)	0.988 (0.981, 0.995)	-2.584 (-4.178, -1.093)	-3 (-3, -2)	0.948 (0.934, 0.961)	-0.268 (-0.336, -0.196)	-189 (-354, -23)	0.997 (0.995, 1.000)	-19.071 (-35.705, -2.349)
E10000032	West Sussex	cp_med	-2 (-3, -1)	0.987 (0.979, 0.995)	-2.670 (-4.199, -1.074)	-37 (-60, -16)	0.989 (0.983, 0.995)	-2.350 (-3.800, -0.994)	-4 (-5, -3)	0.970 (0.962, 0.978)	-0.243 (-0.305, -0.178)	-258 (-483, -32)	0.997 (0.995, 1.000)	-17.347 (-32.476, -2.137)
E10000034	Worcestershire	cp_med	-2 (-3, -1)	0.991 (0.986, 0.996)	-3.428 (-5.391, -1.379)	-32 (-52, -14)	0.983 (0.973, 0.993)	-3.017 (-4.878, -1.277)	-3 (-4, -2)	0.956 (0.945, 0.968)	-0.312 (-0.392, -0.229)	-222 (-416, -27)	0.997 (0.994, 1.000)	-22.268 (-41.690, -2.743)
E06000001	Hartlepool	cp_high	-1 (-1, -0)	0.928 (0.888, 0.971)	-7.791 (-12.252, -3.134)	-12 (-20, -5)	0.991 (0.986, 0.996)	-6.857 (-11.088, -2.902)	-1 (-2, -1)	0.970 (0.962, 0.978)	-0.710 (-0.891, -0.520)	-86 (-161, -11)	0.996 (0.992, 0.999)	-50.612 (-94.755, -6.235)
E06000002	Middlesbrough	cp_high	-2 (-3, -1)	0.974 (0.960, 0.990)	-10.230 (-16.087, -4.115)	-27 (-43, -11)	0.990 (0.984, 0.996)	-9.003 (-14.558, -3.810)	-3 (-3, -2)	0.974 (0.967, 0.981)	-0.932 (-1.170, -0.683)	-187 (-350, -23)	0.995 (0.991, 0.999)	-66.454 (-124.413, -8.187)
E06000003	Redcar and Cleveland	cp_high	-1 (-1, -0)	0.921 (0.876, 0.968)	-6.926 (-10.891, -2.786)	-15 (-24, -6)	0.989 (0.982, 0.995)	-6.095 (-9.856, -2.579)	-1 (-2, -1)	0.971 (0.963, 0.979)	-0.631 (-0.792, -0.463)	-105 (-196, -13)	0.996 (0.993, 1.000)	-44.988 (-84.226, -5.542)
E06000004	Stockton-on-Tees	cp_high	-1 (-2, -0)	0.970 (0.953, 0.988)	-6.276 (-9.870, -2.525)	-22 (-35, -9)	0.989 (0.982, 0.995)	-5.524 (-8.932, -2.337)	-2 (-3, -2)	0.979 (0.973, 0.984)	-0.572 (-0.718, -0.419)	-151 (-283, -19)	0.997 (0.994, 1.000)	-40.772 (-76.332, -5.023)
E06000005	Darlington	cp_high	-1 (-1, -0)	0.988 (0.981, 0.995)	-6.838 (-10.753, -2.751)	-12 (-20, -5)	0.988 (0.981, 0.995)	-6.018 (-9.731, -2.547)	-1 (-1, -1)	0.961 (0.951, 0.971)	-0.623 (-0.782, -0.457)	-84 (-157, -10)	0.997 (0.994, 1.000)	-44.419 (-83.159, -5.472)
E06000006	Halton	cp_high	-1 (-1, -0)	0.987 (0.980, 0.995)	-5.201 (-8.178, -2.092)	-12 (-19, -5)	0.986 (0.977, 0.994)	-4.577 (-7.401, -1.937)	-1 (-1, -1)	0.943 (0.928, 0.958)	-0.474 (-0.595, -0.347)	-83 (-155, -10)	0.996 (0.993, 1.000)	-33.784 (-63.249, -4.162)
E06000007	Warrington	cp_high	-1 (-1, -0)	0.984 (0.975, 0.994)	-4.054 (-6.375, -1.631)	-14 (-23, -6)	0.986 (0.977, 0.994)	-3.568 (-5.769, -1.510)	-1 (-2, -1)	0.866 (0.833, 0.901)	-0.369 (-0.464, -0.271)	-98 (-183, -12)	0.997 (0.994, 1.000)	-26.336 (-49.305, -3.244)
E06000008	Blackburn with Darwen	cp_high	-2 (-3, -1)	0.982 (0.971, 0.993)	-9.678 (-15.219, -3.893)	-29 (-48, -12)	0.979 (0.967, 0.991)	-8.517 (-13.772, -3.604)	-3 (-4, -2)	0.981 (0.976, 0.986)	-0.882 (-1.106, -0.646)	-205 (-383, -25)	0.995 (0.991, 0.999)	-62.867 (-117.698, -7.745)
E06000009	Blackpool	cp_high	-1 (-2, -0)	0.986 (0.978, 0.994)	-6.585 (-10.355, -2.649)	-15 (-25, -6)	0.993 (0.989, 0.997)	-5.795 (-9.371, -2.452)	-1 (-2, -1)	0.927 (0.908, 0.946)	-0.600 (-0.753, -0.440)	-106 (-198, -13)	0.997 (0.995, 1.000)	-42.775 (-80.082, -5.270)
E06000010	Kingston upon Hull	cp_high	-3 (-4, -1)	0.982 (0.972, 0.993)	-8.534 (-13.421, -3.433)	-39 (-63, -17)	0.986 (0.978, 0.994)	-7.511 (-12.145, -3.178)	-4 (-5, -3)	0.971 (0.963, 0.978)	-0.778 (-0.976, -0.570)	-274 (-513, -34)	0.993 (0.986, 0.999)	-55.439 (-103.792, -6.830)
E06000011	East Riding of Yorkshire	cp_high	-1 (-2, -0)	0.987 (0.980, 0.995)	-4.451 (-7.000, -1.791)	-22 (-35, -9)	0.979 (0.966, 0.991)	-3.917 (-6.334, -1.658)	-2 (-3, -2)	0.974 (0.967, 0.981)	-0.406 (-0.509, -0.297)	-151 (-283, -19)	0.996 (0.993, 1.000)	-28.915 (-54.133, -3.562)
E06000012	North East Lincolnshire	cp_high	-1 (-2, -0)	0.977 (0.964, 0.991)	-7.270 (-11.432, -2.924)	-20 (-32, -8)	0.992 (0.987, 0.997)	-6.398 (-10.345, -2.707)	-2 (-2, -1)	0.961 (0.952, 0.972)	-0.663 (-0.831, -0.486)	-138 (-259, -17)	0.992 (0.985, 0.999)	-47.224 (-88.411, -5.818)
E06000013	North Lincolnshire	cp_high	-1 (-2, -0)	0.976 (0.962, 0.990)	-6.192 (-9.738, -2.491)	-17 (-28, -7)	0.956 (0.929, 0.981)	-5.450 (-8.812, -2.306)	-2 (-2, -1)	0.836 (0.795, 0.879)	-0.564 (-0.708, -0.414)	-121 (-226, -15)	0.995 (0.991, 0.999)	-40.226 (-75.310, -4.956)
E06000014	York	cp_high	-1 (-1, -0)	0.986 (0.977, 0.994)	-3.437 (-5.405, -1.383)	-10 (-16, -4)	0.990 (0.983, 0.996)	-3.025 (-4.892, -1.280)	-1 (-1, -1)	0.976 (0.970, 0.982)	-0.313 (-0.393, -0.230)	-69 (-129, -8)	0.998 (0.996, 1.000)	-22.329 (-41.804, -2.751)
E06000015	Derby	cp_high	-2 (-3, -1)	0.987 (0.980, 0.995)	-6.286 (-9.885, -2.529)	-30 (-48, -13)	0.986 (0.978, 0.994)	-5.532 (-8.945, -2.341)	-3 (-4, -2)	0.858 (0.823, 0.895)	-0.573 (-0.719, -0.420)	-208 (-389, -26)	0.989 (0.980, 0.999)	-40.833 (-76.447, -5.030)
E06000016	Leicester	cp_high	-4 (-6, -1)	0.982 (0.971, 0.993)	-8.328 (-13.095, -3.350)	-56 (-90, -24)	0.971 (0.953, 0.988)	-7.329 (-11.851, -3.101)	-5 (-7, -4)	0.946 (0.932, 0.960)	-0.759 (-0.952, -0.556)	-389 (-728, -48)	0.989 (0.980, 0.999)	-54.095 (-101.276, -6.664)
E06000017	Rutland	cp_high	-0 (-0, -0)	0.993 (0.989, 0.997)	-2.597 (-4.084, -1.045)	-2 (-2, -1)	0.991 (0.985, 0.996)	-2.286 (-3.696, -0.967)	-0 (-0, -0)	-4.700 (-4.700, -4.700)	-0.237 (-0.297, -0.173)	-10 (-20, -1)	0.997 (0.995, 1.000)	-16.870 (-31.584, -2.078)
E06000018	Nottingham	cp_high	-3 (-4, -1)	0.989 (0.983, 0.996)	-7.191 (-11.309, -2.893)	-40 (-64, -17)	0.980 (0.968, 0.992)	-6.329 (-10.234, -2.678)	-4 (-5, -3)	0.961 (0.952, 0.972)	-0.655 (-0.822, -0.480)	-277 (-518, -34)	0.993 (0.987, 0.999)	-46.715 (-87.459, -5.755)
E06000019	Herefordshire	cp_high	-1 (-1, -0)	0.983 (0.973, 0.993)	-4.631 (-7.282, -1.863)	-13 (-21, -6)	0.986 (0.977, 0.994)	-4.076 (-6.590, -1.725)	-1 (-2, -1)	0.990 (0.988, 0.993)	-0.422 (-0.529, -0.309)	-91 (-170, -11)	0.997 (0.995, 1.000)	-30.082 (-56.320, -3.706)
E06000020	Telford and Wrekin	cp_high	-1 (-2, -0)	0.981 (0.969, 0.992)	-5.852 (-9.203, -2.354)	-19 (-31, -8)	0.981 (0.970, 0.992)	-5.150 (-8.328, -2.179)	-2 (-2, -1)	-4.700 (-4.700, -4.700)	-0.533 (-0.669, -0.391)	-133 (-249, -16)	0.995 (0.990, 0.999)	-38.015 (-71.172, -4.683)
E06000021	Stoke-on-Trent	cp_high	-3 (-4, -1)	0.977 (0.963, 0.991)	-9.100 (-14.309, -3.660)	-42 (-68, -18)	0.980 (0.968, 0.992)	-8.008 (-12.949, -3.389)	-4 (-5, -3)	0.959 (0.949, 0.970)	-0.829 (-1.040, -0.608)	-294 (-550, -36)	0.995 (0.990, 0.999)	-59.110 (-110.665, -7.282)
E06000022	Bath and North East Somerset	cp_high	-0 (-1, -0)	0.986 (0.977, 0.994)	-2.555 (-4.018, -1.028)	-7 (-12, -3)	0.989 (0.983, 0.995)	-2.249 (-3.636, -0.952)	-1 (-1, -1)	0.930 (0.913, 0.949)	-0.233 (-0.292, -0.171)	-50 (-95, -6)	0.998 (0.996, 1.000)	-16.598 (-31.073, -2.045)
E06000023	Bristol	cp_high	-3 (-4, -1)	0.981 (0.970, 0.992)	-4.754 (-7.475, -1.912)	-36 (-58, -15)	0.980 (0.968, 0.992)	-4.183 (-6.765, -1.770)	-4 (-4, -3)	0.942 (0.927, 0.957)	-0.433 (-0.543, -0.317)	-251 (-470, -31)	0.995 (0.991, 0.999)	-30.879 (-57.810, -3.804)
E06000024	North Somerset	cp_high	-1 (-1, -0)	0.981 (0.970, 0.992)	-3.000 (-4.718, -1.207)	-10 (-17, -4)	0.984 (0.974, 0.993)	-2.641 (-4.270, -1.117)	-1 (-1, -1)	0.950 (0.938, 0.963)	-0.273 (-0.343, -0.200)	-72 (-134, -9)	0.996 (0.993, 1.000)	-19.491 (-36.491, -2.401)
E06000025	South Gloucestershire	cp_high	-1 (-1, -0)	0.993 (0.988, 0.997)	-2.726 (-4.286, -1.096)	-13 (-21, -5)	0.986 (0.977, 0.994)	-2.399 (-3.879, -1.015)	-1 (-2, -1)	0.959 (0.948, 0.970)	-0.248 (-0.312, -0.182)	-89 (-167, -11)	0.997 (0.994, 1.000)	-17.705 (-33.147, -2.181)
E06000026	Plymouth	cp_high	-1 (-2, -0)	0.984 (0.974, 0.993)	-4.572 (-7.190, -1.839)	-19 (-31, -8)	0.985 (0.976, 0.994)	-4.024 (-6.507, -1.703)	-2 (-2, -1)	0.973 (0.967, 0.980)	-0.417 (-0.523, -0.305)	-134 (-251, -16)	0.997 (0.995, 1.000)	-29.702 (-55.608, -3.659)
E06000027	Torbay	cp_high	-0 (-1, -0)	0.950 (0.922, 0.980)	-4.653 (-7.317, -1.872)	-9 (-15, -4)	0.992 (0.987, 0.997)	-4.095 (-6.621, -1.733)	-1 (-1, -1)	0.955 (0.943, 0.967)	-0.424 (-0.532, -0.311)	-65 (-122, -8)	0.996 (0.992, 1.000)	-30.224 (-56.585, -3.723)
E06000030	Swindon	cp_high	-1 (-1, -0)	0.982 (0.971, 0.993)	-3.660 (-5.755, -1.472)	-15 (-24, -6)	0.985 (0.975, 0.994)	-3.221 (-5.208, -1.363)	-1 (-2, -1)	0.953 (0.941, 0.965)	-0.334 (-0.418, -0.244)	-102 (-192, -13)	0.997 (0.995, 1.000)	-23.774 (-44.509, -2.929)
E06000031	Peterborough	cp_high	-2 (-3, -1)	0.968 (0.950, 0.987)	-7.052 (-11.090, -2.837)	-29 (-48, -12)	0.976 (0.961, 0.990)	-6.207 (-10.036, -2.626)	-3 (-4, -2)	0.905 (0.882, 0.930)	-0.643 (-0.806, -0.471)	-206 (-386, -25)	0.995 (0.992, 0.999)	-45.811 (-85.767, -5.644)
E06000032	Luton	cp_high	-3 (-4, -1)	0.984 (0.975, 0.994)	-7.676 (-12.070, -3.088)	-35 (-57, -15)	0.964 (0.941, 0.985)	-6.755 (-10.923, -2.859)	-3 (-4, -3)	0.973 (0.967, 0.981)	-0.700 (-0.878, -0.513)	-247 (-462, -30)	0.996 (0.993, 1.000)	-49.862 (-93.350, -6.143)
E06000033	Southend-on-Sea	cp_high	-1 (-1, -0)	0.980 (0.968, 0.992)	-4.182 (-6.577, -1.682)	-13 (-21, -6)	0.986 (0.977, 0.994)	-3.681 (-5.951, -1.558)	-1 (-2, -1)	0.874 (0.843, 0.907)	-0.381 (-0.478, -0.279)	-92 (-173, -11)	0.992 (0.985, 0.999)	-27.167 (-50.861, -3.347)
E06000034	Thurrock	cp_high	-1 (-2, -0)	0.983 (0.973, 0.993)	-4.464 (-7.020, -1.796)	-16 (-26, -7)	0.989 (0.982, 0.995)	-3.929 (-6.352, -1.662)	-2 (-2, -1)	0.847 (0.810, 0.887)	-0.407 (-0.510, -0.298)	-112 (-209, -14)	0.992 (0.985, 0.999)	-28.997 (-54.288, -3.572)
E06000035	Medway	cp_high	-2 (-2, -1)	0.986 (0.978, 0.994)	-4.829 (-7.594, -1.943)	-25 (-40, -11)	0.984 (0.974, 0.993)	-4.250 (-6.872, -1.798)	-2 (-3, -2)	0.920 (0.900, 0.941)	-0.440 (-0.552, -0.323)	-173 (-323, -21)	0.997 (0.994, 1.000)	-31.370 (-58.729, -3.864)
E06000036	Bracknell Forest	cp_high	-0 (-1, -0)	0.965 (0.944, 0.986)	-2.612 (-4.107, -1.051)	-6 (-9, -2)	0.985 (0.975, 0.994)	-2.298 (-3.716, -0.973)	-1 (-1, -0)	0.993 (0.991, 0.995)	-0.238 (-0.299, -0.174)	-40 (-75, -5)	0.996 (0.993, 1.000)	-16.965 (-31.761, -2.090)
E06000037	West Berkshire	cp_high	-0 (-1, -0)	0.990 (0.985, 0.996)	-2.558 (-4.022, -1.029)	-7 (-11, -3)	0.984 (0.973, 0.993)	-2.251 (-3.640, -0.953)	-1 (-1, -1)	0.966 (0.957, 0.975)	-0.233 (-0.292, -0.171)	-49 (-92, -6)	0.997 (0.995, 1.000)	-16.615 (-31.107, -2.047)
E06000038	Reading	cp_high	-1 (-1, -0)	0.987 (0.979, 0.995)	-3.865 (-6.078, -1.555)	-12 (-19, -5)	0.988 (0.981, 0.995)	-3.402 (-5.500, -1.439)	-1 (-1, -1)	0.962 (0.953, 0.972)	-0.352 (-0.442, -0.258)	-81 (-151, -10)	0.996 (0.993, 1.000)	-25.108 (-47.007, -3.093)
E06000039	Slough	cp_high	-1 (-2, -0)	0.991 (0.986, 0.996)	-5.176 (-8.139, -2.082)	-18 (-29, -8)	0.980 (0.968, 0.991)	-4.555 (-7.365, -1.928)	-2 (-2, -1)	0.975 (0.968, 0.982)	-0.472 (-0.592, -0.346)	-126 (-236, -16)	0.997 (0.995, 1.000)	-33.621 (-62.944, -4.142)
E06000040	Windsor and Maidenhead	cp_high	-0 (-0, -0)	0.992 (0.988, 0.997)	-2.194 (-3.450, -0.882)	-6 (-10, -3)	0.987 (0.979, 0.994)	-1.931 (-3.122, -0.817)	-1 (-1, -0)	0.943 (0.929, 0.958)	-0.200 (-0.251, -0.147)	-41 (-76, -5)	0.998 (0.997, 1.000)	-14.250 (-26.678, -1.755)
E06000041	Wokingham	cp_high	-0 (-1, -0)	0.992 (0.987, 0.997)	-1.912 (-3.007, -0.769)	-6 (-10, -3)	0.984 (0.973, 0.993)	-1.683 (-2.721, -0.712)	-1 (-1, -0)	0.941 (0.926, 0.957)	-0.174 (-0.219, -0.128)	-42 (-79, -5)	0.998 (0.996, 1.000)	-12.422 (-23.256, -1.530)
E06000042	Milton Keynes	cp_high	-1 (-2, -1)	0.984 (0.975, 0.993)	-4.546 (-7.148, -1.829)	-25 (-40, -11)	0.981 (0.970, 0.992)	-4.001 (-6.469, -1.693)	-2 (-3, -2)	0.959 (0.949, 0.970)	-0.414 (-0.520, -0.304)	-175 (-327, -22)	0.997 (0.994, 1.000)	-29.529 (-55.283, -3.638)
E06000043	Brighton and Hove	cp_high	-1 (-1, -0)	0.988 (0.981, 0.995)	-3.737 (-5.877, -1.503)	-15 (-24, -6)	0.988 (0.981, 0.995)	-3.289 (-5.318, -1.392)	-1 (-2, -1)	0.964 (0.955, 0.974)	-0.341 (-0.427, -0.250)	-102 (-191, -13)	0.996 (0.993, 1.000)	-24.275 (-45.447, -2.991)
E06000044	Portsmouth	cp_high	-1 (-2, -0)	0.882 (0.817, 0.952)	-5.341 (-8.400, -2.149)	-19 (-30, -8)	0.981 (0.970, 0.992)	-4.701 (-7.601, -1.989)	-2 (-2, -1)	0.940 (0.925, 0.956)	-0.487 (-0.611, -0.357)	-129 (-242, -16)	0.994 (0.989, 0.999)	-34.698 (-64.960, -4.274)
E06000045	Southampton	cp_high	-2 (-3, -1)	0.988 (0.982, 0.995)	-5.828 (-9.165, -2.344)	-24 (-39, -10)	0.987 (0.978, 0.994)	-5.129 (-8.294, -2.171)	-2 (-3, -2)	0.961 (0.951, 0.971)	-0.531 (-0.666, -0.389)	-168 (-314, -21)	0.995 (0.991, 0.999)	-37.859 (-70.879, -4.664)
E06000046	Isle of Wight	cp_high	-1 (-1, -0)	0.987 (0.980, 0.995)	-5.135 (-8.076, -2.066)	-10 (-16, -4)	0.983 (0.973, 0.993)	-4.520 (-7.308, -1.913)	-1 (-1, -1)	0.984 (0.980, 0.988)	-0.468 (-0.587, -0.343)	-69 (-129, -8)	0.996 (0.992, 0.999)	-33.359 (-62.454, -4.110)
E06000047	County Durham	cp_high	-3 (-5, -1)	0.971 (0.955, 0.988)	-6.815 (-10.717, -2.741)	-55 (-88, -23)	0.986 (0.978, 0.994)	-5.998 (-9.698, -2.538)	-5 (-7, -4)	0.947 (0.934, 0.961)	-0.621 (-0.779, -0.455)	-380 (-711, -47)	0.996 (0.992, 0.999)	-44.269 (-82.880, -5.454)
E06000049	Cheshire East	cp_high	-1 (-2, -0)	0.976 (0.963, 0.991)	-3.413 (-5.366, -1.373)	-21 (-34, -9)	0.986 (0.978, 0.994)	-3.003 (-4.856, -1.271)	-2 (-3, -1)	0.950 (0.937, 0.963)	-0.311 (-0.390, -0.228)	-144 (-269, -18)	0.998 (0.996, 1.000)	-22.168 (-41.502, -2.731)
E06000050	Cheshire West and Chester	cp_high	-1 (-2, -1)	0.987 (0.980, 0.995)	-3.864 (-6.077, -1.555)	-21 (-34, -9)	0.982 (0.970, 0.992)	-3.401 (-5.499, -1.439)	-2 (-3, -1)	0.900 (0.875, 0.926)	-0.352 (-0.442, -0.258)	-146 (-273, -18)	0.998 (0.996, 1.000)	-25.103 (-46.998, -3.093)
E06000051	Shropshire	cp_high	-1 (-2, -0)	0.991 (0.987, 0.997)	-4.628 (-7.277, -1.862)	-22 (-35, -9)	0.976 (0.962, 0.990)	-4.073 (-6.586, -1.724)	-2 (-3, -2)	0.897 (0.872, 0.925)	-0.422 (-0.529, -0.309)	-149 (-279, -18)	0.996 (0.992, 0.999)	-30.062 (-56.282, -3.703)
E06000052	Cornwall	cp_high	-2 (-4, -1)	0.981 (0.971, 0.992)	-4.784 (-7.523, -1.924)	-41 (-66, -17)	0.980 (0.968, 0.992)	-4.210 (-6.808, -1.782)	-4 (-5, -3)	0.902 (0.878, 0.928)	-0.436 (-0.547, -0.320)	-283 (-530, -35)	0.997 (0.994, 1.000)	-31.076 (-58.179, -3.828)
E06000054	Wiltshire	cp_high	-1 (-2, -0)	0.994 (0.990, 0.997)	-2.738 (-4.306, -1.102)	-23 (-37, -10)	0.985 (0.975, 0.993)	-2.410 (-3.897, -1.020)	-2 (-3, -2)	0.927 (0.909, 0.946)	-0.250 (-0.313, -0.183)	-158 (-295, -19)	0.997 (0.995, 1.000)	-17.789 (-33.304, -2.191)
E06000055	Bedford	cp_high	-1 (-1, -0)	0.987 (0.979, 0.995)	-4.516 (-7.102, -1.817)	-15 (-23, -6)	0.983 (0.972, 0.993)	-3.974 (-6.427, -1.682)	-1 (-2, -1)	0.953 (0.941, 0.966)	-0.412 (-0.516, -0.302)	-101 (-189, -12)	0.996 (0.992, 0.999)	-29.336 (-54.922, -3.614)
E06000056	Central Bedfordshire	cp_high	-1 (-2, -0)	0.989 (0.983, 0.996)	-2.976 (-4.680, -1.197)	-15 (-24, -6)	0.978 (0.964, 0.991)	-2.619 (-4.235, -1.108)	-1 (-2, -1)	0.927 (0.909, 0.947)	-0.271 (-0.340, -0.199)	-105 (-196, -13)	0.997 (0.995, 1.000)	-19.330 (-36.190, -2.381)
E06000057	Northumberland	cp_high	-1 (-2, -1)	0.971 (0.955, 0.988)	-6.015 (-9.459, -2.420)	-28 (-45, -12)	0.985 (0.976, 0.994)	-5.294 (-8.560, -2.240)	-3 (-3, -2)	0.934 (0.917, 0.951)	-0.548 (-0.688, -0.402)	-191 (-358, -24)	0.997 (0.993, 1.000)	-39.074 (-73.153, -4.814)
E08000001	Bolton	cp_high	-3 (-5, -1)	0.979 (0.968, 0.992)	-8.652 (-13.606, -3.480)	-47 (-76, -20)	0.974 (0.957, 0.989)	-7.615 (-12.313, -3.222)	-5 (-6, -3)	0.965 (0.956, 0.974)	-0.789 (-0.989, -0.578)	-327 (-612, -40)	0.994 (0.990, 0.999)	-56.204 (-105.224, -6.924)
E08000002	Bury	cp_high	-1 (-2, -0)	0.959 (0.936, 0.984)	-5.863 (-9.220, -2.358)	-20 (-32, -8)	0.972 (0.955, 0.988)	-5.160 (-8.343, -2.183)	-2 (-2, -1)	0.961 (0.951, 0.971)	-0.534 (-0.670, -0.392)	-140 (-261, -17)	0.997 (0.994, 1.000)	-38.086 (-71.303, -4.692)
E08000003	Manchester	cp_high	-6 (-10, -2)	0.976 (0.963, 0.990)	-8.946 (-14.069, -3.599)	-88 (-142, -37)	0.981 (0.969, 0.992)	-7.874 (-12.731, -3.332)	-9 (-11, -6)	0.978 (0.972, 0.984)	-0.815 (-1.023, -0.598)	-617 (-1156, -76)	0.995 (0.991, 0.999)	-58.115 (-108.802, -7.159)
E08000004	Oldham	cp_high	-3 (-5, -1)	0.980 (0.969, 0.992)	-9.997 (-15.721, -4.021)	-47 (-76, -20)	0.970 (0.952, 0.987)	-8.798 (-14.227, -3.723)	-5 (-6, -3)	0.979 (0.974, 0.985)	-0.911 (-1.143, -0.668)	-326 (-611, -40)	0.996 (0.992, 0.999)	-64.941 (-121.581, -8.000)
E08000005	Rochdale	cp_high	-2 (-3, -1)	0.969 (0.952, 0.988)	-7.887 (-12.403, -3.173)	-33 (-54, -14)	0.967 (0.946, 0.986)	-6.941 (-11.224, -2.937)	-3 (-4, -2)	0.981 (0.976, 0.986)	-0.719 (-0.902, -0.527)	-233 (-436, -29)	0.996 (0.993, 1.000)	-51.234 (-95.919, -6.312)
E08000006	Salford	cp_high	-2 (-3, -1)	0.970 (0.953, 0.988)	-6.134 (-9.647, -2.468)	-28 (-46, -12)	0.983 (0.972, 0.993)	-5.399 (-8.730, -2.285)	-3 (-3, -2)	0.931 (0.914, 0.950)	-0.559 (-0.701, -0.410)	-198 (-371, -24)	0.995 (0.991, 0.999)	-39.849 (-74.604, -4.909)
E08000007	Stockport	cp_high	-1 (-2, -0)	0.970 (0.953, 0.988)	-3.890 (-6.117, -1.565)	-20 (-32, -8)	0.986 (0.978, 0.994)	-3.423 (-5.535, -1.449)	-2 (-2, -1)	0.984 (0.980, 0.988)	-0.354 (-0.445, -0.260)	-136 (-255, -17)	0.998 (0.996, 1.000)	-25.268 (-47.306, -3.113)
E08000008	Tameside	cp_high	-2 (-3, -1)	0.980 (0.969, 0.992)	-6.403 (-10.069, -2.576)	-26 (-42, -11)	0.988 (0.981, 0.995)	-5.635 (-9.112, -2.385)	-3 (-3, -2)	0.979 (0.974, 0.985)	-0.584 (-0.732, -0.428)	-180 (-336, -22)	0.997 (0.994, 1.000)	-41.595 (-77.873, -5.124)
E08000009	Trafford	cp_high	-1 (-1, -0)	0.962 (0.941, 0.985)	-3.256 (-5.120, -1.310)	-15 (-23, -6)	0.983 (0.973, 0.993)	-2.866 (-4.634, -1.213)	-1 (-2, -1)	0.987 (0.984, 0.991)	-0.297 (-0.372, -0.217)	-101 (-189, -12)	0.998 (0.996, 1.000)	-21.152 (-39.599, -2.606)
E08000010	Wigan	cp_high	-2 (-3, -1)	0.986 (0.978, 0.994)	-5.239 (-8.239, -2.107)	-28 (-46, -12)	0.985 (0.975, 0.994)	-4.611 (-7.456, -1.951)	-3 (-3, -2)	0.909 (0.886, 0.933)	-0.477 (-0.599, -0.350)	-198 (-370, -24)	0.994 (0.990, 0.999)	-34.033 (-63.716, -4.193)
E08000011	Knowsley	cp_high	-1 (-2, -0)	0.987 (0.979, 0.995)	-5.967 (-9.383, -2.400)	-16 (-26, -7)	0.977 (0.962, 0.990)	-5.251 (-8.492, -2.222)	-2 (-2, -1)	0.961 (0.951, 0.971)	-0.544 (-0.682, -0.399)	-112 (-210, -14)	0.996 (0.992, 0.999)	-38.762 (-72.569, -4.775)
E08000012	Liverpool	cp_high	-4 (-6, -1)	0.986 (0.978, 0.994)	-6.851 (-10.774, -2.756)	-52 (-85, -22)	0.984 (0.974, 0.993)	-6.030 (-9.750, -2.552)	-5 (-6, -4)	0.961 (0.951, 0.971)	-0.624 (-0.783, -0.458)	-367 (-687, -45)	0.992 (0.986, 0.999)	-44.506 (-83.323, -5.483)
E08000013	St Helens	cp_high	-1 (-1, -0)	0.976 (0.963, 0.990)	-5.203 (-8.181, -2.093)	-15 (-25, -6)	0.991 (0.986, 0.996)	-4.579 (-7.404, -1.938)	-1 (-2, -1)	0.979 (0.974, 0.985)	-0.474 (-0.595, -0.347)	-106 (-198, -13)	0.996 (0.993, 1.000)	-33.796 (-63.272, -4.163)
E08000014	Sefton	cp_high	-1 (-2, -0)	0.985 (0.976, 0.994)	-4.501 (-7.077, -1.810)	-19 (-31, -8)	0.988 (0.980, 0.995)	-3.961 (-6.405, -1.676)	-2 (-2, -1)	0.820 (0.776, 0.867)	-0.410 (-0.515, -0.301)	-133 (-248, -16)	0.996 (0.993, 1.000)	-29.236 (-54.734, -3.602)
E08000015	Wirral	cp_high	-1 (-2, -1)	0.985 (0.976, 0.994)	-4.604 (-7.239, -1.852)	-24 (-40, -10)	0.986 (0.977, 0.994)	-4.051 (-6.551, -1.714)	-2 (-3, -2)	0.961 (0.951, 0.971)	-0.420 (-0.526, -0.307)	-169 (-317, -21)	0.997 (0.994, 1.000)	-29.904 (-55.986, -3.684)
E08000016	Barnsley	cp_high	-2 (-3, -1)	0.984 (0.975, 0.993)	-6.548 (-10.297, -2.634)	-27 (-43, -11)	0.979 (0.966, 0.991)	-5.763 (-9.318, -2.439)	-3 (-3, -2)	0.949 (0.936, 0.962)	-0.597 (-0.749, -0.437)	-184 (-345, -23)	0.994 (0.988, 0.999)	-42.535 (-79.632, -5.240)
E08000017	Doncaster	cp_high	-2 (-4, -1)	0.985 (0.976, 0.994)	-6.967 (-10.955, -2.802)	-37 (-60, -16)	0.978 (0.965, 0.991)	-6.131 (-9.914, -2.594)	-4 (-5, -3)	0.825 (0.782, 0.871)	-0.635 (-0.796, -0.465)	-257 (-481, -32)	0.991 (0.983, 0.999)	-45.254 (-84.724, -5.575)
E08000018	Rotherham	cp_high	-2 (-3, -1)	0.939 (0.904, 0.975)	-6.791 (-10.679, -2.732)	-31 (-50, -13)	0.985 (0.975, 0.994)	-5.977 (-9.664, -2.529)	-3 (-4, -2)	-4.700 (-4.700, -4.700)	-0.619 (-0.776, -0.454)	-214 (-402, -26)	0.989 (0.979, 0.999)	-44.116 (-82.592, -5.435)
E08000019	Sheffield	cp_high	-4 (-6, -2)	0.974 (0.960, 0.990)	-6.727 (-10.579, -2.706)	-63 (-101, -27)	0.972 (0.955, 0.988)	-5.920 (-9.573, -2.505)	-6 (-8, -4)	0.954 (0.942, 0.966)	-0.613 (-0.769, -0.449)	-435 (-815, -54)	0.988 (0.977, 0.999)	-43.699 (-81.813, -5.383)
E08000021	Newcastle upon Tyne	cp_high	-2 (-4, -1)	0.969 (0.951, 0.988)	-8.229 (-12.940, -3.310)	-38 (-62, -16)	0.980 (0.968, 0.992)	-7.242 (-11.710, -3.065)	-4 (-5, -3)	0.908 (0.885, 0.932)	-0.750 (-0.941, -0.550)	-266 (-498, -33)	0.996 (0.992, 0.999)	-53.453 (-100.074, -6.585)
E08000022	North Tyneside	cp_high	-1 (-2, -0)	0.961 (0.939, 0.984)	-5.818 (-9.150, -2.340)	-19 (-31, -8)	0.987 (0.979, 0.994)	-5.121 (-8.280, -2.167)	-2 (-2, -1)	-4.700 (-4.700, -4.700)	-0.530 (-0.665, -0.389)	-134 (-250, -16)	0.997 (0.994, 1.000)	-37.796 (-70.760, -4.656)
E08000023	South Tyneside	cp_high	-1 (-2, -0)	0.978 (0.965, 0.991)	-7.728 (-12.152, -3.109)	-18 (-30, -8)	0.978 (0.965, 0.991)	-6.801 (-10.997, -2.878)	-2 (-2, -1)	0.964 (0.955, 0.974)	-0.704 (-0.884, -0.516)	-128 (-239, -16)	0.992 (0.985, 0.999)	-50.200 (-93.984, -6.184)
E08000024	Sunderland	cp_high	-2 (-3, -1)	0.953 (0.927, 0.981)	-7.218 (-11.351, -2.904)	-31 (-51, -13)	0.987 (0.979, 0.995)	-6.353 (-10.272, -2.688)	-3 (-4, -2)	0.970 (0.962, 0.978)	-0.658 (-0.825, -0.482)	-217 (-406, -27)	0.995 (0.990, 0.999)	-46.890 (-87.786, -5.776)
E08000025	Birmingham	cp_high	-15 (-23, -6)	0.980 (0.969, 0.992)	-9.784 (-15.386, -3.936)	-223 (-360, -94)	0.956 (0.929, 0.981)	-8.611 (-13.923, -3.644)	-22 (-27, -16)	0.961 (0.952, 0.972)	-0.892 (-1.119, -0.653)	-1550 (-2902, -191)	0.993 (0.987, 0.999)	-63.556 (-118.988, -7.830)
E08000026	Coventry	cp_high	-3 (-4, -1)	0.989 (0.982, 0.995)	-6.424 (-10.102, -2.584)	-41 (-66, -17)	0.980 (0.968, 0.992)	-5.653 (-9.141, -2.392)	-4 (-5, -3)	0.950 (0.938, 0.964)	-0.585 (-0.734, -0.429)	-285 (-534, -35)	0.995 (0.991, 0.999)	-41.728 (-78.123, -5.141)
E08000027	Dudley	cp_high	-2 (-4, -1)	0.980 (0.969, 0.992)	-6.818 (-10.721, -2.743)	-37 (-61, -16)	0.964 (0.941, 0.985)	-6.000 (-9.702, -2.539)	-4 (-5, -3)	0.824 (0.781, 0.870)	-0.621 (-0.780, -0.455)	-259 (-486, -32)	0.992 (0.985, 0.999)	-44.289 (-82.916, -5.456)
E08000028	Sandwell	cp_high	-4 (-6, -2)	0.980 (0.969, 0.992)	-9.078 (-14.275, -3.652)	-60 (-96, -25)	0.963 (0.941, 0.984)	-7.989 (-12.918, -3.381)	-6 (-7, -4)	0.952 (0.940, 0.965)	-0.827 (-1.038, -0.606)	-415 (-777, -51)	0.994 (0.988, 0.999)	-58.968 (-110.399, -7.264)
E08000029	Solihull	cp_high	-1 (-1, -0)	0.993 (0.989, 0.997)	-3.664 (-5.761, -1.474)	-14 (-22, -6)	0.988 (0.980, 0.995)	-3.224 (-5.214, -1.364)	-1 (-2, -1)	0.956 (0.945, 0.968)	-0.334 (-0.419, -0.245)	-95 (-178, -12)	0.997 (0.995, 1.000)	-23.798 (-44.555, -2.932)
E08000030	Walsall	cp_high	-3 (-5, -1)	0.983 (0.974, 0.993)	-8.429 (-13.254, -3.390)	-46 (-74, -19)	0.979 (0.966, 0.991)	-7.418 (-11.995, -3.139)	-4 (-6, -3)	0.890 (0.862, 0.919)	-0.768 (-0.964, -0.563)	-320 (-600, -39)	0.991 (0.982, 0.999)	-54.752 (-102.506, -6.745)
E08000031	Wolverhampton	cp_high	-3 (-4, -1)	0.986 (0.979, 0.995)	-8.380 (-13.178, -3.371)	-42 (-67, -18)	0.966 (0.945, 0.986)	-7.375 (-11.926, -3.121)	-4 (-5, -3)	0.933 (0.916, 0.951)	-0.764 (-0.958, -0.560)	-291 (-545, -36)	0.993 (0.987, 0.999)	-54.437 (-101.916, -6.706)
E08000032	Bradford	cp_high	-7 (-11, -3)	0.983 (0.973, 0.993)	-9.959 (-15.661, -4.006)	-112 (-181, -47)	0.974 (0.958, 0.989)	-8.765 (-14.172, -3.709)	-11 (-14, -8)	0.964 (0.955, 0.973)	-0.908 (-1.139, -0.665)	-780 (-1460, -96)	0.994 (0.989, 0.999)	-64.692 (-121.116, -7.970)
E08000033	Calderdale	cp_high	-1 (-2, -1)	0.985 (0.976, 0.994)	-6.513 (-10.241, -2.620)	-24 (-38, -10)	0.975 (0.960, 0.989)	-5.731 (-9.268, -2.425)	-2 (-3, -2)	0.924 (0.905, 0.944)	-0.594 (-0.745, -0.435)	-164 (-308, -20)	0.996 (0.992, 1.000)	-42.305 (-79.202, -5.212)
E08000034	Kirklees	cp_high	-4 (-6, -1)	0.976 (0.963, 0.990)	-7.548 (-11.870, -3.036)	-60 (-96, -25)	0.971 (0.954, 0.988)	-6.643 (-10.741, -2.811)	-6 (-7, -4)	0.952 (0.940, 0.965)	-0.688 (-0.863, -0.504)	-413 (-774, -51)	0.994 (0.989, 0.999)	-49.032 (-91.796, -6.040)
E08000035	Leeds	cp_high	-5 (-9, -2)	0.979 (0.967, 0.992)	-6.294 (-9.897, -2.532)	-85 (-138, -36)	0.974 (0.957, 0.989)	-5.539 (-8.957, -2.344)	-8 (-10, -6)	0.937 (0.921, 0.953)	-0.574 (-0.720, -0.420)	-595 (-1113, -73)	0.992 (0.984, 0.999)	-40.885 (-76.544, -5.037)
E08000036	Wakefield	cp_high	-2 (-3, -1)	0.973 (0.958, 0.989)	-5.610 (-8.822, -2.257)	-33 (-53, -14)	0.986 (0.978, 0.994)	-4.938 (-7.984, -2.089)	-3 (-4, -2)	0.954 (0.943, 0.966)	-0.511 (-0.641, -0.375)	-229 (-430, -28)	0.995 (0.991, 0.999)	-36.445 (-68.230, -4.490)
E08000037	Gateshead	cp_high	-1 (-2, -1)	0.975 (0.961, 0.990)	-6.591 (-10.364, -2.651)	-20 (-33, -9)	0.987 (0.979, 0.994)	-5.800 (-9.379, -2.455)	-2 (-2, -1)	0.935 (0.918, 0.952)	-0.601 (-0.754, -0.440)	-142 (-265, -17)	0.994 (0.990, 0.999)	-42.813 (-80.154, -5.274)
E09000002	Barking and Dagenham	cp_high	-3 (-4, -1)	0.968 (0.950, 0.987)	-7.539 (-11.856, -3.033)	-38 (-62, -16)	0.968 (0.948, 0.986)	-6.635 (-10.729, -2.808)	-4 (-5, -3)	0.816 (0.771, 0.864)	-0.687 (-0.862, -0.504)	-271 (-506, -33)	0.988 (0.978, 0.999)	-48.976 (-91.691, -6.033)
E09000003	Barnet	cp_high	-2 (-3, -1)	0.988 (0.980, 0.995)	-3.690 (-5.802, -1.484)	-27 (-44, -12)	0.978 (0.965, 0.991)	-3.247 (-5.251, -1.374)	-3 (-3, -2)	0.962 (0.952, 0.972)	-0.336 (-0.422, -0.246)	-192 (-359, -24)	0.994 (0.988, 0.999)	-23.969 (-44.874, -2.953)
E09000004	Bexley	cp_high	-1 (-2, -0)	0.990 (0.985, 0.996)	-4.187 (-6.585, -1.684)	-19 (-31, -8)	0.977 (0.962, 0.990)	-3.685 (-5.959, -1.559)	-2 (-2, -1)	0.974 (0.967, 0.981)	-0.382 (-0.479, -0.280)	-132 (-246, -16)	0.997 (0.994, 1.000)	-27.201 (-50.924, -3.351)
E09000005	Brent	cp_high	-2 (-4, -1)	0.985 (0.977, 0.994)	-5.148 (-8.095, -2.071)	-32 (-51, -13)	0.972 (0.956, 0.988)	-4.530 (-7.326, -1.917)	-3 (-4, -2)	0.972 (0.965, 0.979)	-0.469 (-0.589, -0.344)	-222 (-416, -27)	0.992 (0.986, 0.999)	-33.440 (-62.605, -4.120)
E09000006	Bromley	cp_high	-1 (-2, -0)	0.987 (0.980, 0.995)	-3.153 (-4.957, -1.268)	-19 (-30, -8)	0.981 (0.969, 0.992)	-2.774 (-4.486, -1.174)	-2 (-2, -1)	0.822 (0.779, 0.869)	-0.287 (-0.360, -0.211)	-131 (-245, -16)	0.994 (0.989, 0.999)	-20.479 (-38.340, -2.523)
E09000007	Camden	cp_high	-1 (-1, -0)	0.991 (0.986, 0.996)	-3.905 (-6.140, -1.571)	-16 (-26, -7)	0.971 (0.954, 0.988)	-3.436 (-5.557, -1.454)	-2 (-2, -1)	0.978 (0.972, 0.984)	-0.356 (-0.446, -0.261)	-113 (-211, -14)	0.991 (0.984, 0.999)	-25.364 (-47.486, -3.125)
E09000008	Croydon	cp_high	-3 (-4, -1)	0.984 (0.975, 0.994)	-4.866 (-7.652, -1.957)	-37 (-59, -16)	0.987 (0.980, 0.995)	-4.282 (-6.924, -1.812)	-4 (-5, -3)	0.956 (0.944, 0.967)	-0.443 (-0.556, -0.325)	-256 (-479, -32)	0.992 (0.985, 0.999)	-31.607 (-59.175, -3.894)
E09000009	Ealing	cp_high	-2 (-3, -1)	0.989 (0.983, 0.996)	-4.804 (-7.554, -1.932)	-31 (-51, -13)	0.976 (0.961, 0.990)	-4.228 (-6.836, -1.789)	-3 (-4, -2)	0.949 (0.936, 0.962)	-0.438 (-0.549, -0.321)	-221 (-413, -27)	0.990 (0.981, 0.999)	-31.206 (-58.423, -3.844)
E09000010	Enfield	cp_high	-2 (-3, -1)	0.978 (0.966, 0.991)	-4.865 (-7.651, -1.957)	-33 (-53, -14)	0.979 (0.966, 0.991)	-4.282 (-6.924, -1.812)	-3 (-4, -2)	0.968 (0.960, 0.977)	-0.443 (-0.556, -0.325)	-227 (-426, -28)	0.996 (0.992, 1.000)	-31.605 (-59.170, -3.893)
E09000011	Greenwich	cp_high	-2 (-4, -1)	0.986 (0.978, 0.994)	-5.694 (-8.953, -2.290)	-32 (-51, -13)	0.974 (0.957, 0.989)	-5.011 (-8.102, -2.120)	-3 (-4, -2)	0.984 (0.981, 0.989)	-0.519 (-0.651, -0.380)	-222 (-416, -27)	0.996 (0.992, 0.999)	-36.985 (-69.243, -4.556)
E09000012	Hackney	cp_high	-2 (-4, -1)	0.986 (0.978, 0.994)	-6.045 (-9.506, -2.432)	-31 (-50, -13)	0.979 (0.966, 0.991)	-5.320 (-8.602, -2.251)	-3 (-4, -2)	0.852 (0.816, 0.891)	-0.551 (-0.691, -0.404)	-216 (-405, -27)	0.971 (0.946, 0.996)	-39.267 (-73.515, -4.837)
E09000013	Hammersmith and Fulham	cp_high	-1 (-1, -0)	0.962 (0.940, 0.985)	-3.774 (-5.934, -1.518)	-11 (-18, -5)	0.989 (0.983, 0.995)	-3.321 (-5.370, -1.405)	-1 (-1, -1)	0.978 (0.972, 0.984)	-0.344 (-0.431, -0.252)	-79 (-148, -10)	0.989 (0.980, 0.999)	-24.514 (-45.895, -3.020)
E09000014	Haringey	cp_high	-2 (-3, -1)	0.984 (0.976, 0.994)	-5.062 (-7.960, -2.036)	-24 (-39, -10)	0.978 (0.964, 0.991)	-4.455 (-7.204, -1.885)	-2 (-3, -2)	0.942 (0.927, 0.957)	-0.461 (-0.579, -0.338)	-168 (-314, -21)	0.995 (0.990, 0.999)	-32.883 (-61.562, -4.051)
E09000015	Harrow	cp_high	-2 (-2, -1)	0.981 (0.970, 0.992)	-4.496 (-7.071, -1.809)	-21 (-34, -9)	0.978 (0.965, 0.991)	-3.957 (-6.399, -1.675)	-2 (-3, -2)	0.981 (0.977, 0.986)	-0.410 (-0.514, -0.300)	-147 (-275, -18)	0.995 (0.990, 0.999)	-29.209 (-54.684, -3.598)
E09000016	Havering	cp_high	-1 (-2, -1)	0.982 (0.972, 0.993)	-4.650 (-7.312, -1.870)	-22 (-35, -9)	0.975 (0.960, 0.989)	-4.092 (-6.617, -1.732)	-2 (-3, -2)	0.931 (0.913, 0.949)	-0.424 (-0.532, -0.311)	-150 (-281, -19)	0.992 (0.985, 0.999)	-30.205 (-56.548, -3.721)
E09000017	Hillingdon	cp_high	-2 (-3, -1)	0.987 (0.980, 0.995)	-4.598 (-7.230, -1.849)	-27 (-44, -12)	0.978 (0.964, 0.991)	-4.046 (-6.543, -1.712)	-3 (-3, -2)	0.947 (0.934, 0.961)	-0.419 (-0.526, -0.307)	-190 (-356, -23)	0.996 (0.992, 0.999)	-29.867 (-55.917, -3.679)
E09000018	Hounslow	cp_high	-2 (-3, -1)	0.988 (0.981, 0.995)	-5.531 (-8.698, -2.225)	-29 (-47, -12)	0.965 (0.943, 0.985)	-4.868 (-7.872, -2.060)	-3 (-4, -2)	0.972 (0.964, 0.979)	-0.504 (-0.632, -0.369)	-204 (-381, -25)	0.975 (0.953, 0.997)	-35.932 (-67.270, -4.426)
E09000019	Islington	cp_high	-1 (-2, -1)	0.984 (0.975, 0.994)	-4.842 (-7.614, -1.948)	-16 (-26, -7)	0.984 (0.974, 0.993)	-4.261 (-6.890, -1.803)	-2 (-2, -1)	0.843 (0.805, 0.884)	-0.441 (-0.554, -0.323)	-115 (-215, -14)	0.993 (0.986, 0.999)	-31.453 (-58.885, -3.875)
E09000020	Kensington and Chelsea	cp_high	-0 (-0, -0)	0.990 (0.984, 0.996)	-2.173 (-3.417, -0.874)	-5 (-8, -2)	0.985 (0.976, 0.994)	-1.912 (-3.092, -0.809)	-0 (-1, -0)	-4.700 (-4.700, -4.700)	-0.198 (-0.248, -0.145)	-35 (-66, -4)	0.992 (0.985, 0.999)	-14.116 (-26.428, -1.739)
E09000021	Kingston upon Thames	cp_high	-0 (-1, -0)	0.992 (0.987, 0.997)	-2.605 (-4.096, -1.048)	-8 (-13, -3)	0.982 (0.971, 0.992)	-2.292 (-3.707, -0.970)	-1 (-1, -1)	0.973 (0.966, 0.980)	-0.237 (-0.298, -0.174)	-57 (-108, -7)	0.998 (0.996, 1.000)	-16.920 (-31.677, -2.084)
E09000022	Lambeth	cp_high	-2 (-3, -1)	0.983 (0.974, 0.993)	-5.219 (-8.207, -2.099)	-26 (-42, -11)	0.972 (0.955, 0.988)	-4.593 (-7.427, -1.944)	-3 (-3, -2)	0.964 (0.955, 0.974)	-0.476 (-0.597, -0.349)	-181 (-338, -22)	0.994 (0.990, 0.999)	-33.903 (-63.473, -4.177)
E09000023	Lewisham	cp_high	-2 (-3, -1)	0.990 (0.984, 0.996)	-5.171 (-8.131, -2.080)	-29 (-46, -12)	0.980 (0.968, 0.992)	-4.551 (-7.358, -1.926)	-3 (-4, -2)	0.931 (0.914, 0.949)	-0.471 (-0.591, -0.345)	-201 (-375, -25)	0.992 (0.985, 0.999)	-33.589 (-62.885, -4.138)
E09000024	Merton	cp_high	-1 (-2, -0)	0.985 (0.976, 0.994)	-4.326 (-6.803, -1.740)	-17 (-27, -7)	0.966 (0.946, 0.986)	-3.807 (-6.157, -1.611)	-2 (-2, -1)	0.946 (0.933, 0.961)	-0.394 (-0.495, -0.289)	-116 (-217, -14)	0.996 (0.993, 1.000)	-28.103 (-52.613, -3.462)
E09000025	Newham	cp_high	-4 (-6, -2)	0.981 (0.971, 0.992)	-7.300 (-11.479, -2.936)	-50 (-81, -21)	0.966 (0.946, 0.986)	-6.424 (-10.388, -2.719)	-5 (-6, -4)	0.919 (0.899, 0.940)	-0.665 (-0.835, -0.488)	-352 (-659, -43)	0.990 (0.982, 0.999)	-47.420 (-88.778, -5.842)
E09000026	Redbridge	cp_high	-2 (-4, -1)	0.981 (0.970, 0.992)	-5.312 (-8.354, -2.137)	-32 (-52, -14)	0.957 (0.931, 0.982)	-4.675 (-7.560, -1.978)	-3 (-4, -2)	0.938 (0.923, 0.955)	-0.484 (-0.607, -0.355)	-223 (-417, -27)	0.993 (0.987, 0.999)	-34.509 (-64.607, -4.251)
E09000027	Richmond upon Thames	cp_high	-0 (-1, -0)	0.994 (0.990, 0.998)	-1.821 (-2.864, -0.733)	-7 (-11, -3)	0.986 (0.978, 0.994)	-1.603 (-2.592, -0.678)	-1 (-1, -0)	0.935 (0.919, 0.952)	-0.166 (-0.208, -0.122)	-47 (-87, -6)	0.998 (0.996, 1.000)	-11.830 (-22.148, -1.457)
E09000028	Southwark	cp_high	-2 (-3, -1)	0.963 (0.941, 0.985)	-5.318 (-8.362, -2.139)	-28 (-45, -12)	0.980 (0.967, 0.991)	-4.680 (-7.568, -1.980)	-3 (-3, -2)	0.970 (0.962, 0.978)	-0.485 (-0.608, -0.355)	-196 (-366, -24)	0.994 (0.989, 0.999)	-34.544 (-64.672, -4.256)
E09000029	Sutton	cp_high	-1 (-1, -0)	0.990 (0.985, 0.996)	-3.685 (-5.795, -1.482)	-14 (-23, -6)	0.982 (0.972, 0.993)	-3.243 (-5.244, -1.372)	-1 (-2, -1)	0.988 (0.985, 0.992)	-0.336 (-0.421, -0.246)	-99 (-186, -12)	0.995 (0.991, 0.999)	-23.939 (-44.817, -2.949)
E09000030	Tower Hamlets	cp_high	-3 (-5, -1)	0.977 (0.965, 0.991)	-7.410 (-11.652, -2.981)	-43 (-69, -18)	0.953 (0.924, 0.980)	-6.521 (-10.545, -2.760)	-4 (-5, -3)	0.941 (0.926, 0.957)	-0.675 (-0.847, -0.495)	-299 (-560, -37)	0.971 (0.945, 0.996)	-48.134 (-90.115, -5.930)
E09000031	Waltham Forest	cp_high	-3 (-4, -1)	0.980 (0.968, 0.992)	-6.397 (-10.059, -2.573)	-34 (-55, -14)	0.973 (0.957, 0.989)	-5.630 (-9.103, -2.382)	-3 (-4, -2)	0.933 (0.917, 0.951)	-0.583 (-0.731, -0.427)	-240 (-449, -30)	0.994 (0.988, 0.999)	-41.553 (-77.795, -5.119)
E09000032	Wandsworth	cp_high	-1 (-2, -1)	0.980 (0.968, 0.992)	-3.389 (-5.330, -1.363)	-18 (-29, -8)	0.983 (0.972, 0.993)	-2.983 (-4.823, -1.262)	-2 (-2, -1)	0.984 (0.980, 0.988)	-0.309 (-0.388, -0.226)	-125 (-235, -15)	0.997 (0.994, 1.000)	-22.017 (-41.219, -2.712)
E09000033	Westminster	cp_high	-1 (-1, -0)	0.982 (0.972, 0.993)	-2.579 (-4.055, -1.037)	-10 (-16, -4)	0.987 (0.979, 0.994)	-2.269 (-3.670, -0.960)	-1 (-1, -1)	0.952 (0.940, 0.965)	-0.235 (-0.295, -0.172)	-70 (-131, -9)	0.987 (0.975, 0.998)	-16.751 (-31.361, -2.064)
E10000003	Cambridgeshire	cp_high	-2 (-3, -1)	0.988 (0.981, 0.995)	-3.222 (-5.067, -1.296)	-35 (-56, -15)	0.980 (0.967, 0.991)	-2.836 (-4.586, -1.200)	-3 (-4, -2)	0.917 (0.896, 0.939)	-0.294 (-0.368, -0.215)	-241 (-452, -30)	0.997 (0.994, 1.000)	-20.932 (-39.189, -2.579)
E10000006	Cumbria	cp_high	-2 (-3, -1)	0.986 (0.978, 0.994)	-4.628 (-7.278, -1.862)	-34 (-54, -14)	0.983 (0.972, 0.993)	-4.073 (-6.586, -1.724)	-3 (-4, -2)	0.960 (0.950, 0.970)	-0.422 (-0.529, -0.309)	-231 (-433, -28)	0.997 (0.995, 1.000)	-30.064 (-56.285, -3.704)
E10000007	Derbyshire	cp_high	-3 (-4, -1)	0.986 (0.978, 0.994)	-3.887 (-6.112, -1.563)	-47 (-76, -20)	0.986 (0.977, 0.994)	-3.421 (-5.531, -1.447)	-5 (-6, -3)	0.852 (0.815, 0.890)	-0.354 (-0.444, -0.260)	-326 (-610, -40)	0.997 (0.994, 1.000)	-25.247 (-47.267, -3.110)
E10000008	Devon	cp_high	-3 (-4, -1)	0.979 (0.967, 0.992)	-4.003 (-6.295, -1.610)	-46 (-75, -20)	0.983 (0.973, 0.993)	-3.523 (-5.697, -1.491)	-4 (-6, -3)	0.981 (0.977, 0.986)	-0.365 (-0.458, -0.267)	-320 (-600, -39)	0.997 (0.995, 1.000)	-26.006 (-48.687, -3.204)
E10000011	East Sussex	cp_high	-2 (-3, -1)	0.975 (0.961, 0.990)	-4.435 (-6.975, -1.784)	-37 (-60, -16)	0.975 (0.960, 0.989)	-3.904 (-6.312, -1.652)	-4 (-5, -3)	0.970 (0.963, 0.978)	-0.404 (-0.507, -0.296)	-256 (-479, -32)	0.996 (0.993, 1.000)	-28.813 (-53.942, -3.550)
E10000012	Essex	cp_high	-6 (-9, -2)	0.986 (0.978, 0.994)	-3.712 (-5.838, -1.493)	-92 (-149, -39)	0.970 (0.952, 0.987)	-3.267 (-5.283, -1.383)	-9 (-11, -7)	0.964 (0.955, 0.974)	-0.338 (-0.424, -0.248)	-640 (-1199, -79)	0.996 (0.992, 0.999)	-24.116 (-45.150, -2.971)
E10000013	Gloucestershire	cp_high	-2 (-3, -1)	0.989 (0.982, 0.995)	-3.549 (-5.582, -1.428)	-36 (-58, -15)	0.988 (0.981, 0.995)	-3.124 (-5.051, -1.322)	-3 (-4, -3)	0.671 (0.593, 0.755)	-0.323 (-0.406, -0.237)	-249 (-466, -31)	0.997 (0.995, 1.000)	-23.057 (-43.166, -2.840)
E10000014	Hampshire	cp_high	-4 (-6, -2)	0.992 (0.987, 0.997)	-3.010 (-4.733, -1.211)	-67 (-109, -29)	0.986 (0.977, 0.994)	-2.649 (-4.284, -1.121)	-7 (-8, -5)	0.928 (0.910, 0.947)	-0.274 (-0.344, -0.201)	-467 (-875, -58)	0.997 (0.994, 1.000)	-19.553 (-36.607, -2.409)
E10000015	Hertfordshire	cp_high	-4 (-6, -1)	0.989 (0.983, 0.996)	-2.757 (-4.335, -1.109)	-60 (-96, -25)	0.979 (0.966, 0.991)	-2.426 (-3.923, -1.027)	-6 (-7, -4)	0.964 (0.955, 0.974)	-0.251 (-0.315, -0.184)	-414 (-775, -51)	0.996 (0.993, 1.000)	-17.907 (-33.524, -2.206)
E10000016	Kent	cp_high	-7 (-11, -3)	0.986 (0.978, 0.994)	-4.286 (-6.740, -1.724)	-116 (-188, -49)	0.980 (0.967, 0.991)	-3.772 (-6.100, -1.596)	-11 (-14, -8)	0.951 (0.939, 0.964)	-0.391 (-0.490, -0.286)	-807 (-1511, -99)	0.996 (0.992, 0.999)	-27.843 (-52.127, -3.430)
E10000017	Lancashire	cp_high	-7 (-11, -3)	0.982 (0.971, 0.993)	-5.775 (-9.082, -2.323)	-114 (-185, -48)	0.982 (0.970, 0.992)	-5.083 (-8.218, -2.151)	-11 (-14, -8)	0.972 (0.964, 0.979)	-0.526 (-0.660, -0.386)	-794 (-1487, -98)	0.997 (0.994, 1.000)	-37.515 (-70.234, -4.622)
E10000018	Leicestershire	cp_high	-2 (-3, -1)	0.979 (0.967, 0.992)	-3.255 (-5.119, -1.309)	-36 (-59, -15)	0.978 (0.965, 0.991)	-2.865 (-4.633, -1.212)	-4 (-4, -3)	0.668 (0.590, 0.753)	-0.297 (-0.372, -0.217)	-251 (-470, -31)	0.996 (0.992, 0.999)	-21.147 (-39.590, -2.605)
E10000019	Lincolnshire	cp_high	-3 (-5, -1)	0.983 (0.973, 0.993)	-4.515 (-7.100, -1.816)	-52 (-84, -22)	0.977 (0.963, 0.990)	-3.973 (-6.425, -1.681)	-5 (-6, -4)	0.900 (0.875, 0.926)	-0.411 (-0.516, -0.302)	-362 (-678, -45)	0.997 (0.993, 1.000)	-29.328 (-54.907, -3.613)
E10000020	Norfolk	cp_high	-4 (-6, -2)	0.984 (0.974, 0.993)	-4.906 (-7.714, -1.973)	-67 (-108, -28)	0.975 (0.960, 0.989)	-4.317 (-6.981, -1.827)	-6 (-8, -5)	0.894 (0.868, 0.922)	-0.447 (-0.561, -0.328)	-462 (-866, -57)	0.996 (0.993, 1.000)	-31.867 (-59.661, -3.926)
E10000023	North Yorkshire	cp_high	-2 (-3, -1)	0.983 (0.973, 0.993)	-3.887 (-6.112, -1.564)	-35 (-57, -15)	0.970 (0.952, 0.987)	-3.421 (-5.531, -1.448)	-3 (-4, -3)	0.957 (0.947, 0.969)	-0.354 (-0.444, -0.260)	-245 (-459, -30)	0.998 (0.996, 1.000)	-25.249 (-47.270, -3.110)
E10000024	Nottinghamshire	cp_high	-3 (-5, -1)	0.990 (0.984, 0.996)	-4.042 (-6.357, -1.626)	-54 (-87, -23)	0.980 (0.968, 0.992)	-3.558 (-5.753, -1.505)	-5 (-7, -4)	0.948 (0.935, 0.962)	-0.368 (-0.462, -0.270)	-372 (-697, -46)	0.996 (0.993, 1.000)	-26.259 (-49.161, -3.235)
E10000025	Oxfordshire	cp_high	-2 (-3, -1)	0.986 (0.978, 0.994)	-2.789 (-4.385, -1.122)	-32 (-52, -14)	0.987 (0.979, 0.995)	-2.454 (-3.968, -1.039)	-3 (-4, -2)	0.986 (0.983, 0.990)	-0.254 (-0.319, -0.186)	-224 (-419, -28)	0.998 (0.995, 1.000)	-18.115 (-33.914, -2.232)
E10000027	Somerset	cp_high	-2 (-3, -1)	0.984 (0.975, 0.994)	-3.961 (-6.229, -1.593)	-36 (-58, -15)	0.976 (0.962, 0.990)	-3.486 (-5.637, -1.475)	-3 (-4, -2)	0.967 (0.958, 0.976)	-0.361 (-0.453, -0.265)	-239 (-447, -29)	0.997 (0.994, 1.000)	-25.731 (-48.172, -3.170)
E10000028	Staffordshire	cp_high	-4 (-6, -2)	0.991 (0.986, 0.996)	-4.755 (-7.477, -1.913)	-64 (-103, -27)	0.979 (0.967, 0.991)	-4.185 (-6.767, -1.771)	-6 (-8, -5)	0.949 (0.936, 0.963)	-0.433 (-0.544, -0.318)	-440 (-823, -54)	0.997 (0.993, 1.000)	-30.888 (-57.828, -3.805)
E10000029	Suffolk	cp_high	-3 (-5, -1)	0.980 (0.969, 0.992)	-4.376 (-6.882, -1.760)	-56 (-91, -24)	0.981 (0.970, 0.992)	-3.852 (-6.228, -1.630)	-5 (-6, -4)	0.954 (0.942, 0.966)	-0.399 (-0.500, -0.292)	-367 (-687, -45)	0.996 (0.993, 1.000)	-28.429 (-53.224, -3.502)
E10000030	Surrey	cp_high	-3 (-4, -1)	0.993 (0.988, 0.997)	-2.234 (-3.513, -0.899)	-46 (-75, -20)	0.983 (0.972, 0.993)	-1.966 (-3.179, -0.832)	-5 (-6, -3)	0.963 (0.953, 0.972)	-0.204 (-0.255, -0.149)	-323 (-604, -40)	0.997 (0.995, 1.000)	-14.512 (-27.168, -1.788)
E10000031	Warwickshire	cp_high	-2 (-3, -1)	0.990 (0.984, 0.996)	-3.841 (-6.040, -1.545)	-36 (-58, -15)	0.984 (0.975, 0.993)	-3.380 (-5.466, -1.430)	-3 (-4, -3)	0.931 (0.914, 0.950)	-0.350 (-0.439, -0.257)	-248 (-463, -30)	0.997 (0.994, 1.000)	-24.949 (-46.709, -3.074)
E10000032	West Sussex	cp_high	-3 (-4, -1)	0.983 (0.973, 0.993)	-3.493 (-5.493, -1.405)	-49 (-79, -21)	0.986 (0.977, 0.994)	-3.074 (-4.971, -1.301)	-5 (-6, -3)	0.961 (0.951, 0.971)	-0.318 (-0.399, -0.233)	-338 (-632, -42)	0.997 (0.994, 1.000)	-22.693 (-42.485, -2.796)
E10000034	Worcestershire	cp_high	-2 (-4, -1)	0.988 (0.981, 0.995)	-4.485 (-7.052, -1.804)	-42 (-68, -18)	0.978 (0.964, 0.991)	-3.947 (-6.382, -1.670)	-4 (-5, -3)	0.942 (0.928, 0.958)	-0.409 (-0.513, -0.300)	-291 (-545, -36)	0.996 (0.992, 0.999)	-29.132 (-54.539, -3.589)
